# Supplementary material for: The Euchromatic and Heterochromatic Landscapes Are Shaped by Antagonizing Effects of Transcription on H2A.Z Deposition
Source: PLoS Genet. 2009 Oct 16;5(10):e1000687. doi: 10.1371/journal.pgen.1000687 (PMC2754525; doi:10.1371/journal.pgen.1000687)
Supplement: Dataset S1 — UCSC Genome browser-ready file containing the log2 enrichment ratios for the RNAPII/input, H2A.Z/H2B, H2A.Z/input and H2A.Z/H4 ChIP-chip experiments. The sum of Dataset S1, S2, S3, S4, S5 represents all the human ChIP-chip experiments described in this work. (8.49 MB GZ) [file pgen.1000687.s014.gz › Hardy_Supp_Dataset1.bed]

track type=wiggle_0 name=RNAPII_vs_input description="Hardy_RNAPII_vs_input__log2_ratio_hg18" db=hg18 visibility=full color=0,128,0 group=user autoScale=off maxHeightPixels=128:64:16 graphType=bar yLineMark=1 yLineOnOff=on windowingFunction=mean viewLimits=-2:2 gridDefault=on
chr19	53910	53969	0.16721
chr19	55998	56057	-0.81781
chr19	108264	108323	-0.96319
chr19	109793	109844	-0.82646
chr19	110236	110295	-0.88093
chr19	207774	207833	-0.89060
chr19	209290	209349	-0.38252
chr19	210373	210432	-1.19099
chr19	211929	211980	0.14849
chr19	216730	216789	-0.24091
chr19	216822	216881	-0.78454
chr19	216967	217026	-0.28606
chr19	217028	217087	-0.13285
chr19	217117	217176	-0.16637
chr19	217201	217260	-0.13876
chr19	217352	217411	-1.73073
chr19	217496	217555	-0.67250
chr19	217616	217675	-0.45017
chr19	217694	217753	-0.33300
chr19	217784	217839	-0.97716
chr19	217910	217969	-0.26391
chr19	218002	218061	-0.18984
chr19	218068	218112	0.53519
chr19	218168	218212	0.02129
chr19	218285	218329	-0.21366
chr19	218369	218413	0.45770
chr19	218439	218483	-0.18169
chr19	218516	218560	-0.45016
chr19	218584	218629	0.40339
chr19	226119	226178	0.06390
chr19	226210	226256	0.30125
chr19	226311	226370	1.01972
chr19	226447	226496	0.39917
chr19	226576	226623	0.25413
chr19	226634	226684	0.66102
chr19	226703	226754	-0.00822
chr19	226786	226832	-0.04972
chr19	226846	226901	-0.11041
chr19	226925	226984	-0.18086
chr19	227017	227076	0.59494
chr19	227109	227153	0.71206
chr19	227224	227270	0.53473
chr19	227277	227321	0.44867
chr19	227424	227477	0.06708
chr19	227477	227527	-0.00209
chr19	227527	227584	-0.13862
chr19	227616	227675	0.08728
chr19	227697	227756	-0.20151
chr19	228134	228193	-0.43970
chr19	228233	228277	0.48598
chr19	228290	228334	-0.14100
chr19	228391	228450	0.27158
chr19	228454	228503	0.57425
chr19	228539	228598	0.44652
chr19	228652	228704	0.08014
chr19	228753	228803	-0.34328
chr19	228853	228897	0.66736
chr19	228928	228972	-0.00051
chr19	228982	229041	-0.06099
chr19	229356	229415	-0.05877
chr19	230129	230188	0.02089
chr19	230272	230331	-0.37669
chr19	230349	230396	-0.22771
chr19	230467	230511	1.06615
chr19	230521	230565	0.30308
chr19	230615	230659	-0.03467
chr19	230709	230753	0.45663
chr19	230785	230829	0.22966
chr19	230909	230953	0.24016
chr19	230999	231043	-0.27541
chr19	231064	231108	0.69929
chr19	231125	231169	-0.02140
chr19	231192	231236	0.20957
chr19	231255	231299	-0.23311
chr19	231354	231413	0.42664
chr19	231518	231562	-0.31161
chr19	231710	231756	-0.12740
chr19	231943	231987	-0.00233
chr19	232009	232054	0.93291
chr19	232067	232126	-0.09381
chr19	232186	232230	0.32230
chr19	232279	232323	-0.23920
chr19	232406	232450	-0.14401
chr19	232510	232555	-0.00928
chr19	232574	232618	-0.50586
chr19	232654	232698	0.57212
chr19	232709	232753	-0.00855
chr19	232763	232807	-0.06319
chr19	232818	232862	-0.47718
chr19	232883	232927	-0.37380
chr19	233009	233053	0.21259
chr19	233090	233136	-0.80300
chr19	233164	233208	0.05699
chr19	233274	233318	-0.05050
chr19	233589	233637	-0.25419
chr19	233765	233811	0.09992
chr19	233815	233859	-0.31004
chr19	233933	233989	0.97903
chr19	234008	234052	0.58213
chr19	234085	234138	0.18787
chr19	238398	238442	-0.08921
chr19	238497	238541	0.45541
chr19	238585	238629	-0.37578
chr19	238665	238713	-0.48743
chr19	238796	238840	-0.12752
chr19	238849	238893	-0.20682
chr19	238926	238970	-0.65753
chr19	239014	239058	-0.01789
chr19	239087	239131	0.00865
chr19	239181	239225	-0.23772
chr19	239265	239315	-0.08967
chr19	239321	239365	0.73728
chr19	239397	239442	-0.08595
chr19	239598	239648	0.00022
chr19	239700	239750	0.02088
chr19	239774	239818	-0.04940
chr19	239892	239940	-0.07706
chr19	239955	239999	-0.17965
chr19	240042	240086	-0.02400
chr19	240110	240154	0.00015
chr19	240173	240217	-1.06684
chr19	240233	240281	-0.00157
chr19	240343	240392	0.27574
chr19	240766	240810	-0.02833
chr19	240873	240917	-0.11356
chr19	240966	241010	-0.38598
chr19	241032	241076	-0.14063
chr19	241129	241174	0.05283
chr19	241364	241410	1.05760
chr19	241449	241493	0.38138
chr19	241546	241590	0.66372
chr19	241642	241686	-0.30763
chr19	241712	241756	-0.73609
chr19	241793	241837	-0.71262
chr19	241869	241913	0.04676
chr19	241937	241981	-0.42068
chr19	242051	242095	-0.26955
chr19	242134	242178	-0.21746
chr19	242277	242321	1.31448
chr19	242364	242408	1.27569
chr19	242729	242773	-0.04107
chr19	242803	242847	-0.55472
chr19	242912	242956	0.22848
chr19	242969	243013	-0.65012
chr19	243026	243078	-0.30835
chr19	243084	243128	-0.54718
chr19	243167	243211	-0.39173
chr19	243236	243280	-0.77981
chr19	243303	243347	-0.04754
chr19	243378	243422	0.43707
chr19	243557	243601	-0.14201
chr19	243660	243705	-0.01968
chr19	243737	243781	-0.39761
chr19	243789	243833	0.14851
chr19	243845	243896	0.23066
chr19	243938	243987	0.21529
chr19	244072	244116	-0.26614
chr19	244172	244216	-0.08201
chr19	244260	244314	-0.89376
chr19	244366	244413	0.07811
chr19	244438	244482	-0.73383
chr19	244550	244594	-0.24446
chr19	244620	244664	-0.09942
chr19	244719	244766	1.15214
chr19	244800	244844	-0.24230
chr19	244918	244962	-0.00128
chr19	245141	245197	0.54440
chr19	245251	245296	0.59689
chr19	245296	245347	0.65004
chr19	245404	245449	-1.15916
chr19	245490	245534	-0.14784
chr19	245566	245610	-0.04226
chr19	245642	245686	-0.06143
chr19	245707	245751	0.36301
chr19	245754	245798	0.43562
chr19	245829	245874	0.04790
chr19	245928	245972	-0.02278
chr19	246007	246052	-0.24081
chr19	246123	246167	-0.00616
chr19	246170	246214	-0.41225
chr19	246246	246290	-0.10181
chr19	246339	246383	0.57495
chr19	246390	246435	-0.22168
chr19	246601	246648	-0.34048
chr19	246690	246734	-0.60304
chr19	246746	246790	0.06856
chr19	246803	246847	-0.03339
chr19	246877	246927	0.68736
chr19	246927	246980	-0.48412
chr19	246980	247035	-0.05022
chr19	247077	247121	-0.01294
chr19	247195	247239	-0.07831
chr19	247357	247411	0.15440
chr19	247446	247505	0.49822
chr19	247530	247575	0.78973
chr19	247580	247624	0.39307
chr19	247648	247692	0.71843
chr19	247946	248000	1.20118
chr19	252358	252417	0.43358
chr19	252432	252487	0.10866
chr19	255509	255553	-0.08234
chr19	255593	255637	-0.03800
chr19	255687	255732	0.65234
chr19	256396	256442	0.00145
chr19	256466	256510	0.03082
chr19	256582	256641	0.00220
chr19	256659	256703	-0.23313
chr19	256744	256788	-0.18952
chr19	256812	256856	0.48183
chr19	256862	256906	-0.20609
chr19	256945	256989	-0.30818
chr19	257067	257111	-0.50452
chr19	257143	257187	0.00732
chr19	257217	257261	0.05799
chr19	257322	257366	-0.12664
chr19	257397	257441	-0.10458
chr19	257539	257583	-0.04957
chr19	257616	257660	-0.25399
chr19	257698	257742	0.20982
chr19	257766	257810	-0.03560
chr19	257845	257889	-0.04502
chr19	257914	257973	0.01445
chr19	258018	258062	-0.54164
chr19	258101	258145	0.14543
chr19	258182	258226	0.60158
chr19	258247	258291	-0.14415
chr19	258340	258384	-0.33323
chr19	258407	258451	-0.26683
chr19	258515	258559	-0.35291
chr19	258638	258689	-0.35991
chr19	258704	258756	-0.06708
chr19	258756	258811	0.32785
chr19	258820	258874	0.33404
chr19	258894	258938	0.04542
chr19	258974	259020	1.02284
chr19	259034	259082	-0.46434
chr19	259105	259149	0.39948
chr19	259204	259248	0.03142
chr19	259273	259317	-0.00137
chr19	259339	259383	0.01989
chr19	259404	259448	-0.04726
chr19	259490	259534	-0.06353
chr19	259559	259603	-0.05157
chr19	259683	259727	-0.10431
chr19	259769	259813	-0.09807
chr19	259852	259898	0.33209
chr19	259909	259953	-0.47796
chr19	260017	260061	0.53238
chr19	260109	260153	-0.11178
chr19	260179	260223	0.73832
chr19	260266	260310	-0.23881
chr19	260326	260370	-0.51891
chr19	260404	260448	-0.06385
chr19	260483	260530	0.38727
chr19	261069	261113	0.65620
chr19	261144	261188	0.38382
chr19	261198	261242	-0.12301
chr19	261263	261307	-0.24333
chr19	261376	261420	-0.79215
chr19	261488	261532	-0.29042
chr19	261608	261655	-0.70453
chr19	261733	261778	-0.78799
chr19	261808	261852	0.01926
chr19	261870	261914	0.15910
chr19	261948	261992	1.03279
chr19	262007	262051	0.36195
chr19	262081	262125	0.00235
chr19	262149	262193	-0.04254
chr19	262221	262265	-0.30475
chr19	262326	262370	0.20796
chr19	262387	262431	-0.32550
chr19	262511	262555	-0.10350
chr19	262580	262635	1.69591
chr19	262672	262717	0.93568
chr19	262768	262812	0.07836
chr19	262858	262902	-0.37933
chr19	263169	263213	-0.23895
chr19	263231	263275	-0.12173
chr19	263300	263344	-0.26271
chr19	264262	264306	0.03779
chr19	264393	264437	-0.39274
chr19	264489	264533	-0.00574
chr19	264540	264584	-0.45920
chr19	264628	264672	0.12011
chr19	264746	264790	-0.04286
chr19	264802	264846	0.03308
chr19	264872	264916	0.12706
chr19	264979	265026	-0.18937
chr19	265083	265127	-0.39868
chr19	265180	265224	-0.00944
chr19	265277	265321	0.10814
chr19	265391	265435	-0.20352
chr19	265457	265516	-0.01777
chr19	265545	265589	-0.13768
chr19	265635	265679	0.56466
chr19	265721	265771	-0.24636
chr19	270394	270453	0.23281
chr19	270945	271004	-0.77487
chr19	272304	272362	-0.36249
chr19	272662	272721	-0.08806
chr19	272753	272800	-0.61632
chr19	272802	272846	1.06923
chr19	273775	273819	-0.08192
chr19	273881	273926	0.50159
chr19	273942	273990	0.53926
chr19	274028	274080	0.43706
chr19	274366	274424	0.41425
chr19	274530	274586	-0.01786
chr19	274625	274672	0.64559
chr19	275097	275147	-0.01851
chr19	275722	275766	0.37504
chr19	275809	275853	-0.21029
chr19	275883	275927	0.30243
chr19	275955	275999	-0.23392
chr19	276030	276074	-0.35391
chr19	276111	276155	-0.12377
chr19	276160	276207	-0.14663
chr19	276274	276318	-0.29144
chr19	276461	276505	-0.03876
chr19	276564	276608	-0.38529
chr19	276672	276716	-0.00675
chr19	276769	276813	-0.31717
chr19	276822	276866	0.43634
chr19	276931	276975	-0.02071
chr19	277032	277076	-0.01281
chr19	277079	277123	-0.17902
chr19	277251	277295	-0.00698
chr19	277488	277535	-0.16511
chr19	277570	277614	0.11880
chr19	277646	277690	0.04943
chr19	277700	277744	-0.13420
chr19	277759	277803	0.04641
chr19	277889	277938	-0.29445
chr19	277961	278005	-0.00756
chr19	278024	278068	0.01270
chr19	278110	278154	0.53918
chr19	278273	278332	-0.49184
chr19	278357	278401	-0.43059
chr19	278420	278464	-0.24233
chr19	278494	278546	0.50331
chr19	278575	278619	-0.07135
chr19	278651	278695	0.00143
chr19	278711	278758	0.24165
chr19	278847	278891	0.08035
chr19	278951	278995	-0.11290
chr19	279040	279084	0.12969
chr19	279150	279194	-0.25473
chr19	279245	279291	-0.22614
chr19	279841	279885	-0.35490
chr19	279892	279951	0.30599
chr19	280291	280346	1.40492
chr19	281061	281107	0.67030
chr19	285209	285253	0.36675
chr19	285271	285329	-0.09145
chr19	285382	285426	-0.19276
chr19	285473	285521	-0.00068
chr19	285581	285625	-0.23074
chr19	285668	285712	-0.23765
chr19	285764	285811	-0.82360
chr19	285829	285875	-0.00597
chr19	285886	285930	-0.14432
chr19	285951	285995	0.59363
chr19	286049	286093	0.19901
chr19	286142	286201	0.95887
chr19	286254	286298	-0.09903
chr19	286307	286351	0.78877
chr19	286378	286422	0.29641
chr19	286487	286531	-0.22801
chr19	286569	286613	0.75580
chr19	286660	286704	-0.07125
chr19	286775	286819	0.22987
chr19	286887	286931	-0.05689
chr19	287017	287061	-0.35992
chr19	287115	287159	-0.34779
chr19	287212	287256	-0.04489
chr19	287257	287301	-0.29330
chr19	287395	287439	0.01996
chr19	291013	291072	-0.31060
chr19	291692	291736	0.30154
chr19	291788	291838	0.94498
chr19	291921	291965	0.61337
chr19	291987	292031	-0.24440
chr19	292072	292116	-0.06019
chr19	292129	292173	-0.10551
chr19	292200	292244	0.18036
chr19	292295	292339	0.60303
chr19	292369	292416	-0.40717
chr19	292516	292566	0.29009
chr19	292629	292678	0.53842
chr19	292680	292730	0.71115
chr19	292748	292804	1.14260
chr19	292853	292897	-0.10285
chr19	292948	292994	0.50404
chr19	293071	293115	0.61857
chr19	293401	293445	0.81249
chr19	293653	293712	0.61336
chr19	293933	293977	1.07192
chr19	294091	294144	0.38733
chr19	294190	294234	0.32758
chr19	294245	294289	0.77687
chr19	294396	294440	0.05270
chr19	294472	294518	0.91322
chr19	294553	294597	-0.00661
chr19	294623	294667	0.05709
chr19	294677	294724	0.72415
chr19	294811	294855	0.37993
chr19	294872	294927	1.04314
chr19	294943	294997	1.09467
chr19	295114	295158	-0.04658
chr19	295201	295245	0.22272
chr19	295325	295369	-0.17733
chr19	295766	295810	-0.06357
chr19	295813	295857	-0.11824
chr19	295974	296018	-0.19105
chr19	296035	296087	0.77331
chr19	296262	296306	1.05355
chr19	296429	296476	-0.21961
chr19	296534	296580	-0.00663
chr19	296639	296683	-0.25618
chr19	296870	296923	0.70651
chr19	296941	296999	0.01148
chr19	297037	297083	-0.07639
chr19	297128	297187	0.79899
chr19	297219	297266	0.06834
chr19	297280	297325	0.21515
chr19	297339	297393	0.14173
chr19	299034	299081	-0.23615
chr19	299117	299161	-0.09507
chr19	299270	299314	0.75734
chr19	299324	299368	-0.29324
chr19	299392	299444	2.60457
chr19	300867	300926	0.44378
chr19	303094	303148	-0.52268
chr19	303206	303259	0.12415
chr19	303597	303641	-0.16655
chr19	304037	304096	-0.40590
chr19	304127	304186	-0.05407
chr19	305791	305850	-0.71873
chr19	306186	306245	-0.10298
chr19	306264	306322	0.90826
chr19	306349	306393	0.27626
chr19	306397	306450	0.00061
chr19	306813	306872	0.12161
chr19	306932	306991	-0.36766
chr19	307001	307057	0.34466
chr19	307120	307177	-0.39653
chr19	307189	307248	-0.31852
chr19	307251	307310	-0.15109
chr19	307327	307385	0.16128
chr19	308404	308455	-0.06666
chr19	308515	308559	-0.05160
chr19	308595	308643	-0.27755
chr19	308686	308741	-0.08486
chr19	308797	308856	-0.00388
chr19	309165	309224	0.00623
chr19	309243	309290	0.45307
chr19	309620	309674	0.07089
chr19	309674	309719	-0.07510
chr19	312934	312978	-1.04610
chr19	312985	313037	0.07554
chr19	313052	313110	-0.20983
chr19	313117	313166	-0.18109
chr19	313218	313263	-0.03113
chr19	313275	313319	-0.19195
chr19	313327	313371	-0.03854
chr19	313377	313421	0.08479
chr19	313438	313484	-0.15340
chr19	315564	315608	0.08042
chr19	315615	315659	-0.06718
chr19	315695	315739	-0.18848
chr19	315787	315833	-0.57401
chr19	315942	315988	0.42734
chr19	316009	316053	-0.33918
chr19	316093	316139	0.47421
chr19	316160	316215	-0.23624
chr19	316229	316273	0.11926
chr19	316367	316421	-0.50027
chr19	316461	316505	0.83921
chr19	316806	316859	0.50731
chr19	317451	317510	0.21416
chr19	317730	317789	-0.43027
chr19	317806	317855	-0.00413
chr19	317860	317913	-0.33705
chr19	317919	317963	0.59057
chr19	317994	318040	-0.30796
chr19	318057	318101	-0.05271
chr19	318159	318203	-0.07966
chr19	318220	318270	-0.11245
chr19	318324	318383	-0.00944
chr19	318731	318775	0.22129
chr19	318892	318950	0.08623
chr19	318950	318992	-0.20404
chr19	319034	319078	-0.12745
chr19	319181	319236	0.83498
chr19	319287	319331	0.85031
chr19	319383	319432	-0.15420
chr19	319506	319550	-0.02544
chr19	319587	319633	0.30639
chr19	319702	319760	-0.34640
chr19	319869	319913	0.72379
chr19	320110	320167	-0.06188
chr19	320180	320226	-0.46985
chr19	320235	320289	-0.12259
chr19	320351	320395	-0.07020
chr19	320494	320538	-0.26698
chr19	320542	320586	0.01191
chr19	321006	321050	-0.22349
chr19	321082	321126	-0.03847
chr19	321838	321882	-0.09415
chr19	321925	321978	-0.12972
chr19	322039	322085	-0.39492
chr19	322103	322147	0.09115
chr19	322205	322249	-0.01332
chr19	322259	322303	0.65633
chr19	322432	322477	1.31786
chr19	322518	322576	0.52775
chr19	322704	322748	0.76909
chr19	322785	322832	0.41107
chr19	323291	323350	-0.59798
chr19	323401	323445	0.69260
chr19	323448	323492	-0.19868
chr19	323502	323546	0.40079
chr19	323561	323607	-0.14819
chr19	323629	323679	0.30871
chr19	323701	323745	-0.61196
chr19	323776	323822	-0.15254
chr19	323862	323906	-0.59227
chr19	324009	324056	-0.04802
chr19	324070	324124	0.74111
chr19	324166	324225	-0.36707
chr19	324234	324283	-0.06733
chr19	324302	324346	0.40989
chr19	324375	324419	-0.44559
chr19	324443	324487	-0.39795
chr19	324496	324540	-0.30962
chr19	324566	324610	-1.15720
chr19	324629	324673	0.18453
chr19	324695	324739	-0.04780
chr19	324781	324825	-0.19399
chr19	324866	324910	-0.19026
chr19	324933	324980	-0.61141
chr19	325009	325053	-0.01125
chr19	325143	325187	-0.29565
chr19	325283	325327	-0.16606
chr19	325414	325458	0.14453
chr19	325483	325527	-0.03178
chr19	325870	325914	0.24952
chr19	325942	325986	0.01297
chr19	326007	326051	-0.58900
chr19	326120	326164	0.89348
chr19	326231	326288	-0.30130
chr19	326296	326353	0.25735
chr19	326387	326431	0.32174
chr19	326472	326516	-0.17478
chr19	326529	326573	-0.69388
chr19	326663	326708	-0.17451
chr19	326779	326823	0.49285
chr19	326857	326901	0.00703
chr19	326935	326979	-0.16328
chr19	327040	327084	-0.00181
chr19	327140	327184	0.23782
chr19	327563	327622	-0.43208
chr19	327635	327679	-0.90210
chr19	328652	328702	0.10436
chr19	328724	328768	-0.05665
chr19	328793	328837	-0.11071
chr19	328880	328924	0.22349
chr19	328971	329015	-0.49148
chr19	329026	329070	0.62352
chr19	329092	329151	-0.24038
chr19	329197	329241	-0.27789
chr19	329266	329310	0.00567
chr19	329349	329393	0.34814
chr19	329402	329446	-0.30458
chr19	329451	329495	0.25999
chr19	329499	329543	-0.00175
chr19	329547	329591	-0.29993
chr19	329606	329663	0.67363
chr19	329721	329765	0.14155
chr19	330922	330966	-0.42543
chr19	331033	331080	-0.23232
chr19	331088	331132	0.22387
chr19	331140	331187	0.00968
chr19	331261	331320	0.00048
chr19	331409	331468	-0.21035
chr19	333709	333755	0.60880
chr19	333764	333818	0.93980
chr19	333822	333881	0.37504
chr19	333899	333944	-0.07867
chr19	333950	334005	0.10209
chr19	334195	334239	0.49372
chr19	334987	335031	-0.18432
chr19	335081	335125	-0.46677
chr19	335257	335301	-0.04592
chr19	335337	335381	0.04138
chr19	335447	335491	-0.03903
chr19	335735	335788	0.20152
chr19	335808	335867	-0.29485
chr19	339377	339436	-0.41078
chr19	339483	339542	-0.62342
chr19	339779	339823	-0.02244
chr19	339903	339947	-0.53046
chr19	340503	340561	0.61116
chr19	340770	340815	-0.15642
chr19	340826	340870	-0.07110
chr19	341062	341106	-0.12263
chr19	341171	341215	-0.61520
chr19	341237	341285	-0.11007
chr19	341298	341348	-0.76613
chr19	341447	341491	-0.07528
chr19	341565	341609	-0.07984
chr19	341690	341734	0.12528
chr19	341740	341784	0.76845
chr19	342005	342049	0.47398
chr19	342476	342522	-0.74712
chr19	343064	343108	0.06353
chr19	343557	343601	-0.67222
chr19	343655	343699	0.27846
chr19	343706	343750	0.11654
chr19	343806	343863	0.12903
chr19	343866	343910	0.28018
chr19	343979	344027	0.48593
chr19	344117	344161	0.06885
chr19	344378	344422	0.58266
chr19	344474	344524	0.27431
chr19	348331	348385	0.00153
chr19	348454	348499	-0.03385
chr19	348547	348591	0.39473
chr19	348647	348691	0.08427
chr19	348713	348762	0.00745
chr19	348868	348914	0.19769
chr19	348967	349011	0.03670
chr19	349086	349130	0.13204
chr19	349140	349184	1.70994
chr19	349244	349288	-0.02482
chr19	349317	349361	1.63208
chr19	349416	349460	0.87821
chr19	349463	349507	-0.01437
chr19	349984	350028	0.11950
chr19	350040	350084	-0.22688
chr19	350109	350155	0.15521
chr19	350181	350232	-0.07282
chr19	350328	350372	-0.31723
chr19	350386	350430	0.53831
chr19	350510	350554	-0.47255
chr19	350589	350633	-0.25063
chr19	352145	352189	-0.01580
chr19	352271	352315	-0.24099
chr19	352374	352418	-0.82903
chr19	352428	352472	0.77076
chr19	352483	352527	-0.11768
chr19	352581	352625	-0.19407
chr19	352684	352728	-0.32402
chr19	352805	352849	0.27523
chr19	352919	352963	-0.29684
chr19	353031	353079	-0.23827
chr19	353106	353151	0.79045
chr19	353206	353263	0.37293
chr19	353324	353368	-0.18789
chr19	353376	353420	0.42079
chr19	353435	353479	-0.49442
chr19	353521	353566	0.20717
chr19	354124	354168	0.42340
chr19	354246	354294	0.74888
chr19	354346	354390	-0.12161
chr19	354403	354447	-0.58141
chr19	354619	354663	0.00736
chr19	354679	354723	0.89862
chr19	354774	354818	-0.30951
chr19	354873	354918	0.67378
chr19	354936	354980	-0.05466
chr19	355240	355284	-0.47347
chr19	355676	355720	-0.83622
chr19	356108	356152	-0.09603
chr19	356199	356244	0.24150
chr19	356261	356305	-0.16012
chr19	356331	356375	0.24270
chr19	356441	356500	1.05223
chr19	356578	356622	-0.14445
chr19	356693	356737	0.39640
chr19	356740	356784	-0.46959
chr19	356856	356900	-0.06939
chr19	356905	356949	0.23846
chr19	356984	357039	0.47720
chr19	357058	357102	0.03036
chr19	357153	357197	-0.12854
chr19	357261	357305	-0.66915
chr19	357338	357382	0.21652
chr19	357427	357471	0.47254
chr19	357507	357551	-0.42590
chr19	357595	357639	-0.53879
chr19	357648	357692	0.26933
chr19	357795	357839	-0.54775
chr19	358060	358104	0.07788
chr19	358160	358204	0.57038
chr19	358261	358305	0.64670
chr19	358348	358392	-0.17575
chr19	358459	358503	-0.46278
chr19	358570	358614	-0.53567
chr19	358634	358678	-0.04617
chr19	358691	358735	-0.05955
chr19	358760	358804	-0.39788
chr19	358855	358899	0.02383
chr19	358990	359034	-0.46120
chr19	359128	359172	-0.42090
chr19	359207	359251	-0.11058
chr19	359269	359313	0.06950
chr19	359319	359363	-0.14935
chr19	359393	359437	-0.31090
chr19	359446	359490	-0.06317
chr19	359570	359614	0.81041
chr19	359639	359683	-0.00597
chr19	359693	359737	1.38300
chr19	359808	359852	-0.49876
chr19	359872	359916	-0.03651
chr19	359963	360007	-1.01299
chr19	360015	360059	-0.32970
chr19	360324	360368	-0.36215
chr19	360392	360436	0.07243
chr19	360486	360544	0.24130
chr19	360662	360710	-0.33440
chr19	360881	360925	-0.15973
chr19	360969	361013	0.40984
chr19	361075	361119	0.23604
chr19	361202	361246	0.09214
chr19	361283	361333	0.64857
chr19	361368	361412	-0.30763
chr19	361448	361492	-0.39011
chr19	361511	361559	-0.16380
chr19	361657	361701	-0.24955
chr19	361711	361755	0.20992
chr19	362409	362458	0.32558
chr19	362519	362563	-0.02272
chr19	362579	362623	-0.07675
chr19	362632	362676	-0.25029
chr19	362703	362747	-0.18504
chr19	362882	362926	-0.14568
chr19	362950	362994	-0.07792
chr19	363008	363052	0.38891
chr19	363107	363151	0.65267
chr19	363231	363275	-0.01567
chr19	363312	363356	0.23342
chr19	363389	363433	-0.28520
chr19	363452	363496	-0.63783
chr19	363513	363557	0.10028
chr19	363581	363625	-0.13159
chr19	363655	363699	0.21580
chr19	363803	363847	-0.21337
chr19	364609	364668	0.51479
chr19	364904	364951	0.69911
chr19	364984	365043	-0.09871
chr19	365100	365146	0.10293
chr19	365830	365875	0.25873
chr19	366751	366798	-0.89584
chr19	366856	366900	-0.01076
chr19	367054	367099	-0.16226
chr19	367104	367148	-0.10582
chr19	367153	367198	-0.15036
chr19	367256	367300	-0.27085
chr19	367327	367386	-0.02649
chr19	367453	367497	0.00736
chr19	367587	367633	0.88700
chr19	367738	367782	0.66017
chr19	367842	367886	0.57291
chr19	367960	368004	0.14665
chr19	368042	368099	0.00314
chr19	368169	368213	0.26547
chr19	368226	368270	-0.09564
chr19	368307	368351	-0.35856
chr19	368384	368428	0.80930
chr19	368637	368682	-0.28160
chr19	368745	368789	-0.28970
chr19	368853	368897	0.00570
chr19	368906	368950	-0.46170
chr19	368993	369037	0.27716
chr19	369055	369099	0.00974
chr19	369171	369215	0.11967
chr19	369244	369288	-0.12466
chr19	369307	369351	-0.00671
chr19	369858	369902	0.10159
chr19	369927	369971	-0.46714
chr19	370012	370056	-0.53033
chr19	370090	370134	-0.59843
chr19	370185	370229	-1.02465
chr19	370746	370801	0.49617
chr19	370900	370944	-0.03011
chr19	371135	371186	-0.29970
chr19	371212	371256	-0.08279
chr19	371386	371430	0.52855
chr19	371496	371555	-0.84848
chr19	371615	371672	0.01261
chr19	371699	371758	0.72304
chr19	372485	372544	0.79686
chr19	372615	372674	-0.88884
chr19	372951	373006	-0.39814
chr19	373134	373178	-0.41048
chr19	373231	373275	-0.41172
chr19	373287	373331	0.04834
chr19	373418	373462	0.18636
chr19	373495	373539	0.35969
chr19	373645	373689	-0.21357
chr19	373692	373751	-0.08779
chr19	373808	373852	0.88486
chr19	373887	373936	-0.12391
chr19	374064	374108	-0.37365
chr19	374672	374716	-0.25572
chr19	375062	375106	-0.18141
chr19	375178	375222	0.04676
chr19	375292	375336	0.17397
chr19	375360	375404	-0.32934
chr19	375418	375463	0.26638
chr19	375508	375552	-0.18336
chr19	375626	375670	0.66734
chr19	375722	375766	-0.47502
chr19	375810	375854	-0.14782
chr19	375875	375919	-0.43407
chr19	375956	376000	-0.92788
chr19	376030	376074	-0.20981
chr19	376086	376130	0.65024
chr19	376204	376248	-0.30629
chr19	376290	376334	-0.84223
chr19	376336	376380	-0.18354
chr19	376409	376453	0.72709
chr19	376482	376526	-0.04509
chr19	376585	376644	-0.27757
chr19	376671	376730	-0.10836
chr19	377048	377092	0.14393
chr19	377123	377167	0.44639
chr19	377183	377227	0.10481
chr19	377289	377333	-0.00248
chr19	377936	377980	0.08076
chr19	378048	378092	0.11941
chr19	378160	378217	0.27839
chr19	378271	378315	0.25755
chr19	378336	378380	-0.31063
chr19	378425	378469	0.59520
chr19	378909	378953	0.24687
chr19	379253	379298	0.38702
chr19	379324	379368	0.80365
chr19	379405	379450	-0.15291
chr19	379478	379522	0.39482
chr19	379570	379624	0.03821
chr19	379679	379738	0.01944
chr19	381323	381370	-0.06899
chr19	381464	381523	0.52827
chr19	381533	381592	-0.02346
chr19	381614	381658	-0.13971
chr19	381677	381721	-0.27375
chr19	381765	381809	-0.00106
chr19	381812	381856	1.01652
chr19	381860	381904	-0.69103
chr19	382172	382231	0.74955
chr19	385603	385647	0.01950
chr19	385698	385742	-0.65255
chr19	385790	385834	-0.04253
chr19	385888	385932	-0.14265
chr19	386085	386129	-0.26406
chr19	386169	386213	-0.15218
chr19	386262	386306	0.54657
chr19	386346	386390	-0.11536
chr19	386422	386466	-0.26553
chr19	386545	386602	-0.11463
chr19	386890	386934	-0.19088
chr19	386994	387038	-1.14169
chr19	387080	387124	-0.09288
chr19	387203	387247	-0.03612
chr19	387287	387331	-0.88342
chr19	387387	387431	-0.02620
chr19	387502	387546	0.14010
chr19	387559	387603	-0.38430
chr19	387631	387675	-0.04285
chr19	387786	387830	-0.06764
chr19	387865	387909	-0.06419
chr19	387941	387985	1.22213
chr19	388079	388123	0.55313
chr19	388475	388519	0.12151
chr19	388562	388606	-0.23806
chr19	388612	388656	0.25412
chr19	388758	388803	-0.09356
chr19	388922	388976	0.39614
chr19	389324	389382	0.36555
chr19	389537	389581	0.03189
chr19	389582	389626	-0.41961
chr19	389660	389704	-0.63569
chr19	389750	389794	0.51404
chr19	389815	389859	-0.87136
chr19	389881	389925	-0.37535
chr19	389970	390014	-0.09809
chr19	390258	390302	0.03925
chr19	390359	390403	-0.40669
chr19	390500	390544	-0.49535
chr19	391360	391419	-0.53842
chr19	391479	391523	-1.00814
chr19	391596	391640	-0.13226
chr19	391675	391719	-0.33031
chr19	391745	391789	-0.29624
chr19	391811	391855	-0.59007
chr19	391915	391959	-0.16884
chr19	392018	392062	-0.49697
chr19	392069	392113	-0.53373
chr19	392127	392171	0.36519
chr19	392351	392395	0.63523
chr19	392410	392465	0.76128
chr19	392478	392522	-0.15807
chr19	392552	392596	0.76235
chr19	392907	392951	-0.00028
chr19	392984	393028	0.39130
chr19	393123	393167	-0.08422
chr19	395207	395261	1.23621
chr19	395328	395372	1.08359
chr19	395397	395442	0.73688
chr19	395465	395509	0.05178
chr19	395569	395620	0.64787
chr19	395637	395684	0.71659
chr19	395715	395759	0.48827
chr19	396020	396064	-0.05457
chr19	397934	397978	-0.11349
chr19	397982	398041	0.27212
chr19	398875	398926	-0.46629
chr19	398952	398996	0.36149
chr19	399078	399122	-0.52014
chr19	399151	399206	-0.15258
chr19	400883	400940	0.43458
chr19	400940	400993	-0.10941
chr19	400999	401043	-0.36265
chr19	401056	401100	-0.00155
chr19	401113	401157	-0.19127
chr19	401223	401267	-0.49119
chr19	401747	401797	0.94326
chr19	403982	404026	0.61320
chr19	404067	404111	0.28273
chr19	404571	404615	-0.00392
chr19	404643	404687	0.19621
chr19	404733	404777	0.56817
chr19	404819	404863	0.45471
chr19	404911	404955	0.04845
chr19	405008	405058	0.51180
chr19	405136	405184	0.00692
chr19	405216	405261	-0.11665
chr19	405316	405360	0.82303
chr19	405373	405417	-0.32219
chr19	406257	406301	-0.09778
chr19	406457	406501	0.00319
chr19	406515	406559	0.29568
chr19	407130	407174	-0.26774
chr19	407204	407248	0.12926
chr19	407256	407300	-0.05021
chr19	407363	407407	0.41449
chr19	407442	407486	-0.35676
chr19	407526	407570	-0.22810
chr19	407948	407992	0.23092
chr19	408705	408751	-0.36793
chr19	408756	408800	0.15495
chr19	408811	408855	0.19446
chr19	408895	408939	-0.42771
chr19	409848	409892	-0.81475
chr19	409923	409967	0.54504
chr19	410015	410061	-0.88700
chr19	410665	410715	0.46800
chr19	410785	410829	0.42826
chr19	410885	410929	0.77254
chr19	410992	411051	0.15017
chr19	411081	411125	-0.59854
chr19	411169	411213	-0.35613
chr19	411312	411356	-0.48993
chr19	411403	411447	0.25074
chr19	411521	411565	-0.43957
chr19	411574	411618	-0.36675
chr19	412011	412055	0.60624
chr19	412090	412134	1.41782
chr19	412182	412226	-0.06526
chr19	412624	412668	-0.02972
chr19	412696	412740	-0.00140
chr19	412771	412815	0.56893
chr19	412823	412867	-0.17278
chr19	412912	412956	0.14535
chr19	413001	413045	-0.29865
chr19	413127	413171	-0.00704
chr19	413215	413259	-0.29117
chr19	413291	413335	-0.53174
chr19	413391	413435	-0.00391
chr19	413468	413512	-0.02019
chr19	413591	413637	0.01519
chr19	413668	413713	0.11282
chr19	413718	413777	0.07921
chr19	413914	413958	-0.00086
chr19	413975	414019	-0.17333
chr19	414368	414415	-0.26138
chr19	414465	414509	-0.29334
chr19	414510	414554	-0.08671
chr19	414614	414658	1.32578
chr19	414685	414729	0.07742
chr19	414809	414853	0.18364
chr19	414880	414924	-0.41573
chr19	414928	414972	-0.14837
chr19	415069	415113	-0.04333
chr19	415188	415232	0.12124
chr19	415283	415327	-0.61915
chr19	415365	415409	-0.12823
chr19	415449	415493	0.04544
chr19	415502	415546	0.60373
chr19	415603	415647	-0.90667
chr19	415677	415721	0.74890
chr19	415745	415798	-0.56681
chr19	418325	418369	0.21742
chr19	418432	418476	-0.32889
chr19	418514	418568	0.14448
chr19	418604	418648	-0.57568
chr19	418690	418734	0.72338
chr19	418768	418812	-0.17353
chr19	418885	418930	-1.01487
chr19	418956	419004	0.72047
chr19	419039	419083	-0.17973
chr19	419384	419428	0.03968
chr19	419663	419707	-0.05692
chr19	419729	419773	0.22699
chr19	420034	420078	-0.13560
chr19	420092	420136	0.25483
chr19	420149	420193	0.14135
chr19	420724	420768	-0.07194
chr19	420809	420854	1.19724
chr19	420907	420951	-0.25347
chr19	421091	421135	0.00160
chr19	421160	421204	-0.44473
chr19	421588	421632	-0.47935
chr19	421674	421718	-0.14472
chr19	421734	421778	0.41566
chr19	421864	421908	-0.18600
chr19	421970	422014	-0.45551
chr19	422051	422096	-0.00261
chr19	422624	422683	-0.04603
chr19	423306	423350	-0.46224
chr19	423389	423433	-0.01144
chr19	423511	423555	-0.18380
chr19	423572	423616	-0.01392
chr19	423654	423706	-0.07515
chr19	425082	425126	-0.30809
chr19	425154	425198	0.60946
chr19	425203	425247	-0.69720
chr19	425266	425310	-0.03653
chr19	425401	425445	-0.28858
chr19	425477	425521	-0.37704
chr19	425545	425589	0.28566
chr19	425645	425689	-0.07508
chr19	425722	425766	-0.22653
chr19	425783	425827	0.26581
chr19	425871	425915	-0.11297
chr19	425996	426040	0.92817
chr19	426088	426132	0.29643
chr19	426364	426418	0.25102
chr19	426459	426503	-0.05593
chr19	426509	426553	-0.01229
chr19	426618	426669	0.03295
chr19	426703	426757	-0.02626
chr19	428998	429042	0.30159
chr19	429065	429109	0.23454
chr19	429169	429213	0.27919
chr19	429232	429276	-0.26758
chr19	429316	429360	-0.09714
chr19	429394	429439	0.28179
chr19	429439	429482	-0.79969
chr19	429536	429587	-0.37798
chr19	429615	429671	0.12199
chr19	429749	429793	-0.20498
chr19	429829	429873	-0.40697
chr19	430846	430903	-0.21527
chr19	431288	431332	-0.04326
chr19	431335	431380	0.39104
chr19	431407	431452	0.05228
chr19	432676	432725	0.64194
chr19	433606	433650	0.09881
chr19	433682	433726	-0.17334
chr19	433793	433837	-0.03837
chr19	433867	433911	0.33606
chr19	434081	434128	0.25560
chr19	434143	434188	-0.26338
chr19	434310	434354	-0.00765
chr19	434361	434405	-0.01752
chr19	434480	434525	-0.30326
chr19	434700	434744	-0.20344
chr19	434860	434904	0.48936
chr19	436152	436196	0.90039
chr19	436314	436358	0.18463
chr19	436402	436453	0.23422
chr19	436668	436712	0.01035
chr19	436747	436791	-0.50621
chr19	436851	436895	0.19860
chr19	436909	436953	-0.20862
chr19	436990	437034	0.82986
chr19	437054	437098	0.54102
chr19	437228	437272	0.27438
chr19	437315	437359	0.44915
chr19	438052	438097	1.22466
chr19	439570	439614	0.20529
chr19	439651	439696	-0.09121
chr19	439747	439791	-0.31321
chr19	439826	439870	0.52060
chr19	439905	439949	1.05686
chr19	439993	440037	-0.74698
chr19	440127	440171	-0.07815
chr19	440222	440266	1.13836
chr19	440355	440399	-0.24882
chr19	440434	440478	-0.50673
chr19	440506	440550	0.28703
chr19	440566	440610	-0.07127
chr19	440762	440806	-0.24902
chr19	440928	440972	-0.48344
chr19	442294	442344	0.57430
chr19	442409	442453	-0.05618
chr19	442478	442522	0.05170
chr19	442545	442589	-0.71566
chr19	442600	442644	-0.13777
chr19	443184	443228	-0.27609
chr19	443258	443303	-0.25683
chr19	443346	443390	0.01344
chr19	443451	443495	0.06440
chr19	443532	443576	-0.72677
chr19	444230	444274	-0.32679
chr19	444299	444343	-0.18177
chr19	444377	444421	-0.56115
chr19	444429	444473	0.01826
chr19	444539	444583	-0.06445
chr19	444628	444672	-0.23384
chr19	444690	444734	-0.14489
chr19	445043	445087	-0.66024
chr19	445175	445219	-0.02148
chr19	445256	445300	0.16445
chr19	445322	445366	-0.62095
chr19	445386	445430	-0.15022
chr19	445442	445486	0.10533
chr19	445511	445555	-0.25081
chr19	445579	445623	1.15344
chr19	445720	445764	-0.56815
chr19	445984	446028	0.37233
chr19	446100	446144	-0.61315
chr19	446220	446264	-0.10260
chr19	446295	446339	-0.16269
chr19	446359	446403	-0.11653
chr19	446430	446474	-0.35705
chr19	446517	446561	0.81567
chr19	446645	446689	0.36259
chr19	446770	446814	-0.52272
chr19	447201	447245	-0.20061
chr19	447271	447315	-0.11158
chr19	447372	447416	-0.13387
chr19	447478	447522	-0.32286
chr19	447548	447592	-0.08565
chr19	448468	448512	-0.20362
chr19	448555	448599	0.25331
chr19	448841	448885	-0.12491
chr19	448895	448939	0.32141
chr19	448970	449014	-0.31940
chr19	449083	449127	0.12041
chr19	449184	449228	-0.17277
chr19	449240	449284	-0.15980
chr19	449313	449357	-0.45967
chr19	449358	449402	0.24495
chr19	449433	449477	0.12609
chr19	449485	449529	0.55957
chr19	449591	449635	0.50450
chr19	449690	449734	-0.05801
chr19	449762	449806	1.22271
chr19	449844	449888	-0.26876
chr19	449950	449994	-0.39702
chr19	450783	450827	-0.02097
chr19	450837	450881	-0.16202
chr19	450896	450942	0.84178
chr19	451016	451060	1.22535
chr19	451094	451138	-0.60185
chr19	452631	452676	1.02060
chr19	452828	452872	0.30354
chr19	452901	452945	0.48060
chr19	452969	453016	0.33323
chr19	453150	453199	-0.06534
chr19	453221	453280	-0.20362
chr19	455595	455651	-0.12162
chr19	455712	455756	-0.44584
chr19	455792	455836	-0.27140
chr19	455858	455902	-0.32870
chr19	456407	456451	0.20179
chr19	457443	457487	-0.39459
chr19	457531	457575	0.31033
chr19	457597	457641	-0.11957
chr19	457675	457719	0.75442
chr19	457760	457804	0.24181
chr19	457823	457867	-0.43854
chr19	457885	457929	-0.04500
chr19	457961	458005	0.60792
chr19	458022	458066	-0.23130
chr19	458108	458152	-0.02627
chr19	458172	458218	0.85383
chr19	458272	458317	0.44746
chr19	458328	458375	1.17125
chr19	458425	458472	0.16566
chr19	458538	458582	0.73928
chr19	458609	458653	-0.26963
chr19	458705	458749	0.18447
chr19	458810	458854	0.15231
chr19	458896	458940	0.26868
chr19	458957	459001	0.59529
chr19	459022	459066	-0.71995
chr19	459106	459155	-0.00349
chr19	459220	459269	-0.04142
chr19	459326	459370	0.21121
chr19	459424	459468	0.01442
chr19	459522	459566	0.90864
chr19	459751	459795	-0.23837
chr19	459801	459846	-0.22733
chr19	459898	459942	-0.35569
chr19	460003	460047	-0.12353
chr19	460118	460162	-0.26572
chr19	460191	460235	-0.06183
chr19	460267	460311	-0.39063
chr19	460809	460853	0.01303
chr19	460910	460954	-0.06994
chr19	461039	461083	0.22392
chr19	461392	461436	-0.39553
chr19	461498	461542	0.08394
chr19	461573	461617	-0.28748
chr19	461779	461823	0.11935
chr19	462023	462082	1.22204
chr19	462136	462180	0.49307
chr19	462230	462274	0.03282
chr19	462356	462404	0.61643
chr19	462419	462463	-0.41762
chr19	462534	462578	0.40406
chr19	462636	462680	0.15871
chr19	462705	462749	0.05889
chr19	462807	462854	-0.14398
chr19	463510	463559	0.94126
chr19	463614	463658	0.29894
chr19	463915	463959	-0.16564
chr19	464141	464185	-0.25409
chr19	464196	464240	-0.03497
chr19	464271	464316	0.42698
chr19	464323	464367	0.77791
chr19	464422	464466	-0.08745
chr19	464545	464589	1.03025
chr19	465431	465476	1.43099
chr19	465576	465621	-0.00137
chr19	465803	465847	-0.41653
chr19	465912	465956	0.80968
chr19	466228	466272	-0.02065
chr19	467070	467129	0.92642
chr19	468929	468973	0.00716
chr19	469041	469085	-0.33970
chr19	469892	469936	0.00264
chr19	469972	470016	0.33010
chr19	470088	470132	0.44519
chr19	470267	470311	-0.37531
chr19	470336	470380	0.87630
chr19	470387	470431	0.91806
chr19	470541	470585	-0.22489
chr19	470629	470673	0.07968
chr19	470732	470776	1.25569
chr19	470835	470879	-0.05066
chr19	470994	471039	0.57752
chr19	471048	471092	-0.07432
chr19	471163	471207	-0.00265
chr19	473778	473826	-0.35583
chr19	473912	473956	0.15750
chr19	474090	474134	0.29089
chr19	474646	474690	-0.07654
chr19	475027	475071	-0.20090
chr19	475091	475135	-0.15760
chr19	475146	475190	-0.03363
chr19	475202	475246	-0.13522
chr19	475277	475321	0.04909
chr19	475357	475401	-0.09039
chr19	475421	475465	1.86389
chr19	475500	475544	-0.11293
chr19	475575	475619	0.04284
chr19	475651	475695	0.12823
chr19	476334	476378	-0.01098
chr19	477511	477555	0.18185
chr19	477876	477920	-0.08006
chr19	477932	477978	0.56010
chr19	477997	478056	0.37863
chr19	478733	478792	-0.34741
chr19	479955	479999	-0.01665
chr19	480043	480087	-0.07570
chr19	480460	480519	0.63166
chr19	480576	480620	0.02625
chr19	480650	480694	0.62748
chr19	480754	480798	-0.11987
chr19	480814	480858	0.22944
chr19	480876	480920	-0.63606
chr19	481249	481293	0.57231
chr19	481372	481416	0.66737
chr19	481432	481476	-0.01774
chr19	481847	481891	-0.15565
chr19	481978	482023	-0.10699
chr19	482023	482067	-0.00960
chr19	482115	482159	-0.08470
chr19	482238	482282	0.61263
chr19	482301	482345	-0.06408
chr19	482394	482438	-0.20736
chr19	482451	482495	0.01729
chr19	482513	482557	-0.08811
chr19	482633	482677	-0.23341
chr19	482865	482909	0.43252
chr19	482929	482973	0.46790
chr19	483008	483052	1.08652
chr19	483078	483122	-0.22771
chr19	483148	483192	0.13940
chr19	483215	483259	0.09142
chr19	483313	483357	0.72183
chr19	483405	483449	-0.07923
chr19	483491	483535	-0.07885
chr19	483556	483600	-0.39697
chr19	483656	483700	0.41701
chr19	483760	483804	0.74276
chr19	483827	483871	-0.25149
chr19	483907	483951	0.54733
chr19	483989	484038	0.44632
chr19	484093	484145	0.78996
chr19	484185	484229	-0.35748
chr19	484344	484389	0.11434
chr19	484434	484479	-0.13329
chr19	484498	484542	0.05798
chr19	484599	484643	-0.28333
chr19	484702	484746	-0.08537
chr19	484761	484805	-0.39379
chr19	484820	484864	-0.45849
chr19	484915	484959	0.29315
chr19	484966	485010	-0.32816
chr19	485055	485104	-0.31606
chr19	485116	485160	0.24800
chr19	485182	485226	-0.71744
chr19	485250	485294	-0.82718
chr19	485344	485388	-0.21081
chr19	485949	485993	0.55721
chr19	486026	486070	0.55902
chr19	486108	486152	-0.25078
chr19	486207	486251	-0.20552
chr19	486272	486316	-0.14960
chr19	486336	486384	0.04339
chr19	486411	486455	-0.23842
chr19	486507	486551	-0.46763
chr19	486609	486653	0.86194
chr19	486723	486767	0.35523
chr19	486823	486868	0.41455
chr19	486881	486925	0.76854
chr19	486956	487000	0.03766
chr19	487184	487228	-0.20394
chr19	487252	487296	0.20683
chr19	487301	487345	-0.13521
chr19	487372	487416	-0.07153
chr19	487436	487480	-0.09857
chr19	487508	487552	0.27097
chr19	487592	487636	-0.43849
chr19	487698	487743	-0.19188
chr19	487820	487864	-0.02957
chr19	487871	487915	0.41739
chr19	487938	487982	-0.15036
chr19	488017	488061	0.09826
chr19	488089	488133	-0.02869
chr19	488166	488210	-0.05308
chr19	488248	488292	0.58798
chr19	488965	489024	0.03382
chr19	489189	489233	0.63084
chr19	489280	489324	-0.12049
chr19	489332	489376	-0.01979
chr19	489421	489476	0.08225
chr19	489518	489577	0.77302
chr19	489614	489673	-0.57907
chr19	489700	489744	-0.00939
chr19	489749	489793	-0.30514
chr19	489850	489894	-0.33469
chr19	489916	489960	-0.32827
chr19	489986	490041	1.53390
chr19	490095	490139	0.56345
chr19	490179	490223	0.01204
chr19	490258	490302	-0.14675
chr19	490306	490350	-0.42496
chr19	490425	490469	-0.26961
chr19	490534	490578	0.31015
chr19	490605	490649	0.16583
chr19	490694	490738	0.22696
chr19	490785	490829	-0.16049
chr19	490897	490941	-0.04912
chr19	491880	491924	0.35196
chr19	491940	491984	-0.43555
chr19	492035	492080	0.42289
chr19	492151	492195	0.61875
chr19	492200	492244	-0.11551
chr19	492277	492321	-0.05610
chr19	492334	492378	-0.02404
chr19	492447	492491	0.71401
chr19	492542	492588	0.50642
chr19	492599	492643	0.68299
chr19	492675	492719	0.00127
chr19	492816	492860	-0.24178
chr19	492911	492955	-0.09771
chr19	492981	493025	0.13742
chr19	493032	493091	0.03193
chr19	493118	493162	-0.45565
chr19	493237	493281	-0.11803
chr19	493307	493351	0.77821
chr19	493411	493455	-0.12485
chr19	493544	493588	0.42917
chr19	493704	493748	1.00560
chr19	494892	494946	0.42847
chr19	494982	495026	0.01540
chr19	495050	495094	1.10445
chr19	495142	495186	-0.08721
chr19	495209	495253	0.06616
chr19	495272	495316	0.89580
chr19	495532	495576	0.08400
chr19	495583	495627	0.30957
chr19	495640	495689	0.47846
chr19	496122	496166	0.80227
chr19	496176	496220	0.38399
chr19	496239	496283	-0.18278
chr19	496302	496346	0.09849
chr19	497090	497146	1.01178
chr19	497146	497199	-0.13027
chr19	497199	497255	-0.47697
chr19	497986	498030	0.21097
chr19	498128	498174	-0.08175
chr19	498239	498283	-0.22489
chr19	498337	498381	0.38426
chr19	498472	498516	-0.45461
chr19	498572	498616	-0.00712
chr19	498821	498865	-0.21431
chr19	498872	498916	-0.58999
chr19	499170	499215	0.61453
chr19	499236	499281	0.15161
chr19	499372	499416	0.27239
chr19	499522	499566	-0.15691
chr19	499651	499695	0.37710
chr19	499910	499954	0.00671
chr19	499972	500016	-0.29152
chr19	500078	500122	-0.48259
chr19	500141	500185	-0.25162
chr19	500256	500300	0.01849
chr19	500453	500497	-0.47945
chr19	500516	500560	-0.80001
chr19	500578	500622	-0.25060
chr19	500678	500722	0.27692
chr19	500789	500833	-0.80075
chr19	500894	500940	0.53079
chr19	501178	501222	0.23758
chr19	501297	501341	-0.32282
chr19	501816	501860	-0.24277
chr19	502050	502094	0.11251
chr19	502384	502428	0.47743
chr19	502448	502492	0.36126
chr19	502539	502598	-0.05729
chr19	503399	503458	-0.00094
chr19	503461	503505	-0.19598
chr19	503983	504030	-0.21087
chr19	506155	506199	-0.00424
chr19	506528	506576	-0.22266
chr19	506947	506991	0.24739
chr19	507027	507071	-0.49992
chr19	507118	507162	-0.16141
chr19	507198	507242	-0.00209
chr19	507599	507643	-0.07549
chr19	507654	507698	-0.59919
chr19	508095	508139	0.40722
chr19	508203	508247	0.74241
chr19	508252	508296	-0.05655
chr19	508349	508395	-0.63198
chr19	509633	509692	-0.41664
chr19	509695	509740	-0.28962
chr19	509874	509925	0.30526
chr19	509981	510025	-0.15737
chr19	510038	510082	0.93870
chr19	510097	510141	-0.54775
chr19	510205	510249	-0.15291
chr19	510299	510343	-0.30049
chr19	511407	511450	-0.18976
chr19	511450	511507	0.41087
chr19	516701	516748	-0.57868
chr19	521535	521579	-0.25246
chr19	521823	521867	-0.08510
chr19	522351	522399	2.63007
chr19	523242	523293	1.25151
chr19	523302	523346	0.90601
chr19	523384	523429	-0.81225
chr19	523530	523574	0.27398
chr19	523663	523707	0.25520
chr19	523744	523788	-0.90111
chr19	523851	523895	-0.16266
chr19	523952	523996	0.03373
chr19	524013	524057	-0.48480
chr19	524138	524182	-0.08413
chr19	524217	524261	-0.23627
chr19	524295	524339	-0.38650
chr19	524396	524440	-0.29905
chr19	524455	524499	0.13692
chr19	524504	524548	-0.15297
chr19	524592	524636	0.87301
chr19	524658	524702	0.96946
chr19	524745	524791	0.96882
chr19	524890	524946	0.90777
chr19	525573	525617	-0.00802
chr19	525652	525696	-0.46868
chr19	525733	525781	0.11251
chr19	525847	525891	0.27725
chr19	525961	526008	-0.20507
chr19	526032	526082	0.74355
chr19	526105	526149	0.78221
chr19	526211	526255	0.38661
chr19	526299	526347	0.08202
chr19	526387	526431	0.00863
chr19	526479	526523	-0.04748
chr19	526556	526600	-0.20004
chr19	526634	526678	-0.35749
chr19	526736	526790	-0.53505
chr19	526893	526937	0.29141
chr19	526957	527001	0.01938
chr19	527022	527066	0.01977
chr19	527176	527220	-0.46644
chr19	527232	527276	-0.11650
chr19	527318	527362	0.43092
chr19	527407	527457	0.20210
chr19	527779	527823	0.26884
chr19	527879	527923	0.07689
chr19	527996	528040	-0.41616
chr19	528100	528144	0.28594
chr19	528163	528207	-0.05279
chr19	528270	528314	0.33485
chr19	528371	528415	-0.29371
chr19	528497	528545	0.51618
chr19	528614	528658	-0.07706
chr19	528702	528746	0.52226
chr19	528793	528837	-0.04105
chr19	528864	528908	-0.03410
chr19	528983	529027	-0.21050
chr19	529070	529114	-0.34933
chr19	529183	529227	0.76726
chr19	529272	529316	-0.47908
chr19	529364	529408	-0.14294
chr19	529488	529532	0.30449
chr19	529532	529590	-0.03898
chr19	529669	529714	-0.44017
chr19	530048	530100	0.01263
chr19	530134	530178	-0.02338
chr19	530241	530285	-0.32069
chr19	530366	530410	-0.09776
chr19	530441	530485	-0.22748
chr19	530505	530551	0.38084
chr19	530641	530685	0.14034
chr19	530732	530776	0.01329
chr19	530798	530842	-0.01024
chr19	530867	530911	-1.05638
chr19	530918	530962	0.65914
chr19	531002	531046	-0.31596
chr19	531068	531112	0.05005
chr19	531147	531191	-0.47554
chr19	531241	531292	0.54095
chr19	531367	531411	-0.22260
chr19	531493	531537	0.17879
chr19	531585	531629	-0.20060
chr19	531648	531692	-0.10934
chr19	531754	531798	0.41148
chr19	532051	532095	-0.14319
chr19	532311	532355	0.89390
chr19	532422	532466	-0.00456
chr19	532537	532581	0.11115
chr19	532676	532720	-0.14376
chr19	532772	532816	-0.15934
chr19	532837	532881	0.47225
chr19	532890	532934	-0.17121
chr19	533006	533050	-0.31863
chr19	533069	533113	-0.23807
chr19	533126	533170	-0.46651
chr19	533188	533232	-0.39952
chr19	533268	533312	0.54657
chr19	533381	533425	0.09023
chr19	533450	533494	-0.06861
chr19	533534	533578	-0.44554
chr19	533636	533680	-0.09026
chr19	533708	533752	0.07748
chr19	533809	533859	-0.39038
chr19	533897	533954	-0.48240
chr19	533973	534017	-0.47186
chr19	534051	534095	-0.16271
chr19	534125	534180	-0.11998
chr19	534205	534249	0.59980
chr19	534279	534323	-0.23135
chr19	534335	534380	0.21105
chr19	534398	534442	-0.28144
chr19	534501	534545	-0.33673
chr19	534581	534625	0.08109
chr19	534653	534697	-0.00290
chr19	534766	534810	-0.01025
chr19	534898	534942	-0.10867
chr19	535014	535058	0.46689
chr19	535087	535131	-0.23644
chr19	535203	535248	0.79711
chr19	535310	535354	0.40814
chr19	535380	535424	0.45669
chr19	535428	535472	-0.07031
chr19	535580	535624	-0.55978
chr19	535661	535705	0.11442
chr19	535771	535815	-0.09505
chr19	535866	535910	-0.29948
chr19	535936	535980	0.04770
chr19	536013	536057	0.79474
chr19	536141	536200	1.35819
chr19	536209	536260	1.13465
chr19	536280	536324	-0.31494
chr19	536454	536498	0.07968
chr19	536648	536692	-0.17257
chr19	536760	536804	0.01051
chr19	536851	536895	-0.21011
chr19	536978	537022	-0.35771
chr19	537035	537079	-0.25283
chr19	537082	537126	-0.29867
chr19	537174	537218	-0.02098
chr19	537602	537651	-0.08137
chr19	537735	537779	-0.39651
chr19	537819	537863	-0.55570
chr19	538073	538127	-0.43389
chr19	539079	539123	-0.03277
chr19	539151	539195	0.70307
chr19	539206	539250	-0.44312
chr19	539276	539320	-0.34366
chr19	539389	539433	0.05167
chr19	539494	539538	0.00605
chr19	539610	539654	0.06113
chr19	539666	539710	-0.09129
chr19	539755	539799	-0.00092
chr19	539835	539879	0.44240
chr19	539933	539977	-0.05118
chr19	540000	540044	-0.29300
chr19	540059	540103	0.45534
chr19	540146	540190	-0.03948
chr19	540237	540281	-0.44855
chr19	540297	540341	1.18374
chr19	540436	540485	0.58289
chr19	540550	540594	-0.35193
chr19	540702	540746	0.58999
chr19	541548	541592	1.28081
chr19	541715	541759	-0.56851
chr19	541799	541843	-0.01079
chr19	541863	541907	-0.12048
chr19	541974	542018	0.00386
chr19	542062	542106	-0.17579
chr19	542140	542184	0.36031
chr19	542214	542258	-0.13132
chr19	542340	542384	-0.00665
chr19	542414	542458	0.20812
chr19	542504	542548	0.12464
chr19	542596	542640	-0.47778
chr19	542694	542738	1.69230
chr19	542810	542854	0.04127
chr19	542931	542977	-0.13930
chr19	542980	543024	-0.52292
chr19	543078	543122	0.01307
chr19	543148	543192	-0.07043
chr19	543230	543274	-0.07270
chr19	543322	543366	-0.29316
chr19	543408	543453	-0.48147
chr19	543494	543538	-0.02899
chr19	543560	543604	0.00035
chr19	543623	543673	-0.44800
chr19	543731	543781	-0.42668
chr19	543995	544040	0.37042
chr19	544044	544088	0.02854
chr19	544113	544157	0.44797
chr19	544208	544256	-0.26731
chr19	544682	544726	-0.28391
chr19	544755	544799	-0.23191
chr19	544825	544869	0.20544
chr19	544922	544978	0.14097
chr19	544991	545035	-0.69067
chr19	545069	545113	-0.29635
chr19	545165	545209	0.07885
chr19	545253	545297	-0.57466
chr19	545337	545381	0.00283
chr19	545401	545445	0.00276
chr19	545466	545510	-0.21512
chr19	545585	545629	-0.15149
chr19	545636	545680	0.72135
chr19	545761	545805	-0.05010
chr19	545874	545918	0.67635
chr19	546326	546370	0.41638
chr19	546389	546433	-0.19584
chr19	546489	546534	-0.11754
chr19	546622	546666	-0.08377
chr19	546722	546766	-0.59663
chr19	546778	546822	-0.00778
chr19	546865	546909	-0.55321
chr19	546956	547000	0.79781
chr19	547048	547092	0.64452
chr19	547115	547159	1.24538
chr19	547162	547206	-0.55322
chr19	547229	547273	0.52321
chr19	547276	547320	-0.26440
chr19	547342	547386	0.45669
chr19	547418	547462	-0.36208
chr19	547480	547524	-0.48168
chr19	547557	547611	-0.62466
chr19	547699	547743	-0.18814
chr19	547784	547828	0.65882
chr19	547858	547902	-0.97402
chr19	547989	548033	0.04977
chr19	548048	548092	-0.02700
chr19	548109	548153	-0.88696
chr19	548183	548227	-0.01797
chr19	548231	548275	0.18997
chr19	548383	548439	0.77919
chr19	548884	548928	-0.27964
chr19	548966	549010	0.41320
chr19	549043	549087	-0.39446
chr19	549167	549211	-0.31629
chr19	549217	549276	-0.41938
chr19	549910	549954	-0.09974
chr19	550183	550231	-0.40825
chr19	550256	550300	0.70693
chr19	550357	550404	-0.12698
chr19	550412	550456	0.45917
chr19	551018	551072	0.01757
chr19	551096	551140	-0.25840
chr19	552544	552588	0.55665
chr19	552604	552648	-0.58486
chr19	552725	552771	-0.03884
chr19	552857	552901	0.76488
chr19	552945	552991	0.62053
chr19	553052	553096	0.49542
chr19	553513	553557	0.49134
chr19	553625	553669	-0.00128
chr19	553722	553773	-0.12974
chr19	553849	553893	-0.06280
chr19	553901	553945	-0.43224
chr19	554247	554291	0.08934
chr19	554532	554576	0.45366
chr19	554731	554775	-0.25461
chr19	555340	555384	0.00085
chr19	555465	555509	-0.31803
chr19	555566	555610	-0.19292
chr19	555671	555715	-0.37257
chr19	555724	555769	-0.33846
chr19	555812	555856	-0.41040
chr19	555878	555922	-0.35542
chr19	555932	555976	-0.98350
chr19	556036	556080	-0.07482
chr19	556204	556248	-0.04339
chr19	556289	556333	-0.57933
chr19	556852	556896	-0.16980
chr19	556930	556974	-0.03580
chr19	557030	557089	-0.81370
chr19	558204	558259	-0.17633
chr19	558272	558316	0.27277
chr19	558338	558382	-0.40404
chr19	558476	558520	-0.31152
chr19	558535	558579	-0.43905
chr19	558640	558684	0.05266
chr19	558896	558940	-0.12618
chr19	559170	559214	-0.07133
chr19	559234	559278	-0.30528
chr19	559315	559359	-0.40629
chr19	559407	559451	-0.23481
chr19	559533	559577	-0.10773
chr19	559625	559669	-0.63111
chr19	559683	559727	-0.13593
chr19	559828	559872	-0.26450
chr19	559878	559922	-0.29758
chr19	559947	559991	0.64851
chr19	560119	560163	0.03580
chr19	560234	560278	-0.26337
chr19	560316	560360	-0.51107
chr19	560432	560476	-0.01973
chr19	560912	560971	0.01893
chr19	561044	561088	-0.16864
chr19	561155	561199	0.00561
chr19	561244	561288	-0.32248
chr19	561503	561547	-0.43713
chr19	561565	561609	-0.15839
chr19	561621	561665	-0.11611
chr19	561738	561782	-0.04450
chr19	562298	562342	-0.18208
chr19	562357	562401	-0.34302
chr19	562481	562525	-0.00214
chr19	562569	562624	1.46835
chr19	563208	563252	0.89088
chr19	563334	563393	0.71645
chr19	564020	564064	-0.24432
chr19	564222	564266	-0.16097
chr19	564478	564522	-0.08830
chr19	564732	564776	-0.09441
chr19	564823	564867	0.25692
chr19	564995	565039	-0.08502
chr19	565046	565090	-0.10968
chr19	565123	565167	-0.36899
chr19	565235	565283	-0.32289
chr19	565308	565352	0.30122
chr19	565409	565453	0.39777
chr19	565670	565714	0.11096
chr19	565728	565772	-0.19390
chr19	565884	565928	0.37238
chr19	566002	566061	1.05961
chr19	566119	566173	-0.08248
chr19	566571	566614	0.83920
chr19	566614	566670	1.35322
chr19	566671	566715	-0.56592
chr19	566722	566766	0.12214
chr19	567830	567875	-0.98728
chr19	567931	567975	-0.32573
chr19	568134	568178	-0.15781
chr19	568210	568254	-0.30411
chr19	568294	568338	-0.03362
chr19	568381	568425	-0.12283
chr19	568462	568506	-0.28816
chr19	568565	568609	0.29261
chr19	568651	568695	-0.25002
chr19	568758	568802	-0.57729
chr19	568846	568890	-0.00327
chr19	568925	568969	-0.42816
chr19	569002	569046	-0.57821
chr19	569079	569123	-0.14140
chr19	569179	569223	-0.02333
chr19	569291	569335	-0.40521
chr19	569399	569443	-0.10469
chr19	569559	569603	-0.01273
chr19	569625	569669	-0.15815
chr19	569761	569805	-0.57363
chr19	569813	569857	0.09085
chr19	569916	569960	-0.06272
chr19	569987	570031	-0.04333
chr19	570079	570123	-0.11296
chr19	570164	570208	-0.47859
chr19	570263	570307	-0.02138
chr19	570360	570404	-0.12048
chr19	570437	570481	-0.13086
chr19	570529	570574	-0.29476
chr19	570792	570836	-0.55710
chr19	570857	570901	0.26517
chr19	570908	570952	-0.20356
chr19	571093	571137	0.47313
chr19	571205	571249	-1.06409
chr19	571261	571305	-0.08979
chr19	571325	571369	-0.12421
chr19	571471	571515	0.07568
chr19	571570	571615	-0.33557
chr19	571635	571679	-0.04354
chr19	572054	572098	0.05028
chr19	572880	572924	-0.40530
chr19	572947	572991	-0.10450
chr19	573020	573064	-0.43375
chr19	573140	573184	-0.30816
chr19	573458	573502	0.63779
chr19	573550	573594	-0.31337
chr19	573812	573856	-0.19185
chr19	573969	574013	-0.86052
chr19	574071	574115	0.50118
chr19	574194	574238	-0.46730
chr19	574270	574314	-0.03601
chr19	574440	574484	-0.73189
chr19	574586	574630	-0.30460
chr19	574684	574728	1.11034
chr19	574750	574794	-0.14926
chr19	574850	574894	-0.19329
chr19	574917	574976	-0.08361
chr19	575435	575479	-0.35077
chr19	575556	575600	-0.28188
chr19	575652	575696	-0.00798
chr19	575888	575932	-0.05013
chr19	575969	576013	-0.06135
chr19	576051	576095	-0.02691
chr19	576220	576265	1.98495
chr19	576288	576332	0.08549
chr19	576390	576434	0.11038
chr19	576446	576490	-0.32570
chr19	577934	577993	-0.00342
chr19	578003	578062	0.36537
chr19	578098	578142	-0.39123
chr19	579069	579113	-1.13873
chr19	579263	579307	0.70493
chr19	579311	579355	-0.08582
chr19	579420	579464	-0.57081
chr19	579574	579633	-0.10078
chr19	580229	580273	-0.52448
chr19	580336	580388	1.19340
chr19	580388	580440	0.64542
chr19	580476	580520	-0.86391
chr19	581178	581222	0.64709
chr19	581282	581327	0.10269
chr19	581383	581427	-0.12572
chr19	581490	581534	0.42811
chr19	581584	581628	-0.00507
chr19	581695	581739	0.43232
chr19	581812	581871	0.53898
chr19	583284	583328	0.44024
chr19	583410	583454	0.35716
chr19	583474	583518	-0.01030
chr19	583547	583591	0.24712
chr19	583654	583698	-0.46204
chr19	583733	583777	-0.27689
chr19	583920	583964	0.76338
chr19	584045	584090	-0.47907
chr19	584153	584197	-0.05373
chr19	584205	584249	-0.26873
chr19	584311	584355	-0.46898
chr19	584398	584442	-0.14143
chr19	584495	584539	0.46380
chr19	584579	584623	0.12169
chr19	584664	584708	1.22994
chr19	584740	584784	0.13288
chr19	584974	585033	0.60953
chr19	585176	585220	0.31843
chr19	585270	585317	1.14447
chr19	585377	585421	0.26427
chr19	585486	585538	0.68770
chr19	586178	586222	0.17936
chr19	586285	586329	-0.12592
chr19	586333	586377	1.67185
chr19	586432	586476	0.25149
chr19	586567	586611	-0.06070
chr19	586658	586717	0.42996
chr19	587163	587219	0.50064
chr19	587256	587315	0.68349
chr19	587633	587692	-0.03329
chr19	588365	588424	0.65044
chr19	588482	588529	0.51225
chr19	589353	589397	-0.04918
chr19	589400	589444	-0.24310
chr19	589490	589534	0.44608
chr19	589567	589615	0.76219
chr19	589644	589688	0.12063
chr19	589743	589787	0.06704
chr19	589838	589882	-0.01542
chr19	589916	589960	-0.08202
chr19	589984	590028	0.57828
chr19	590032	590076	-0.23463
chr19	590114	590158	-0.11862
chr19	590211	590255	-0.29241
chr19	590312	590356	-0.27669
chr19	590589	590633	-0.61056
chr19	590727	590771	0.73313
chr19	590782	590826	-0.40122
chr19	590891	590935	-0.71584
chr19	591001	591045	0.35621
chr19	591050	591094	0.11048
chr19	591103	591147	-0.46908
chr19	591182	591226	0.43059
chr19	591242	591286	0.10113
chr19	591349	591393	-0.11486
chr19	591413	591457	-0.50035
chr19	591478	591522	0.38992
chr19	591696	591740	-0.26758
chr19	591752	591796	-0.28107
chr19	591819	591863	-0.12950
chr19	591912	591956	-0.16696
chr19	591959	592003	-0.35521
chr19	592628	592672	0.75628
chr19	592710	592754	-0.04093
chr19	592825	592869	0.00418
chr19	592915	592959	0.95143
chr19	592968	593012	-0.49564
chr19	593071	593115	1.22112
chr19	593147	593191	-0.20120
chr19	593731	593775	-0.19117
chr19	593787	593831	0.29044
chr19	593927	593971	-0.61268
chr19	594025	594069	0.74940
chr19	594129	594173	0.58084
chr19	594244	594288	-0.62737
chr19	594327	594371	0.41429
chr19	594413	594457	0.00148
chr19	594571	594615	0.69238
chr19	594660	594704	0.39134
chr19	594780	594824	-0.76629
chr19	595017	595061	0.20448
chr19	595068	595112	1.20408
chr19	595408	595458	0.58936
chr19	595574	595618	-0.39979
chr19	595647	595691	-0.01273
chr19	595757	595801	-0.64402
chr19	595852	595896	-0.03875
chr19	595968	596012	-0.09640
chr19	596024	596068	-0.43992
chr19	596096	596140	-0.05273
chr19	596154	596198	-0.21363
chr19	596223	596268	-0.32747
chr19	596629	596678	-0.07643
chr19	596695	596739	-0.57064
chr19	596760	596804	-0.21082
chr19	596851	596901	-0.71212
chr19	596976	597020	-0.03984
chr19	597038	597082	0.04151
chr19	597146	597190	0.07149
chr19	597219	597263	0.55058
chr19	597314	597358	-0.00825
chr19	597361	597405	0.71360
chr19	597467	597514	-0.14889
chr19	597594	597638	-0.23611
chr19	597650	597694	-0.04884
chr19	597769	597813	-0.68239
chr19	597846	597890	-0.07302
chr19	597931	597975	-0.00803
chr19	598046	598090	0.03378
chr19	598174	598218	-0.16119
chr19	598282	598331	0.27978
chr19	598349	598393	-0.05988
[truncated: 804,386 more rows]
