# Supplementary material for: The Euchromatic and Heterochromatic Landscapes Are Shaped by Antagonizing Effects of Transcription on H2A.Z Deposition
Source: PLoS Genet. 2009 Oct 16;5(10):e1000687. doi: 10.1371/journal.pgen.1000687 (PMC2754525; doi:10.1371/journal.pgen.1000687)
Supplement: Dataset S2 — UCSC Genome browser-ready file containing the log2 enrichment ratios of the acH2A.Z/H2B, H2B/H4, and RNAPII P-Ser2/input ChIP-chip experiments described in this work. The sum of Dataset S1, S2, S3, S4, S5 represents all the human ChIP-chip experiments described in this work. (7.82 MB GZ) [file pgen.1000687.s015.gz › Hardy_Supp_Dataset2.bed]

track type=wiggle_0 name=H2AZac_vs_H2B description="Hardy_H2AZac_vs_H2B__log2_ratio_hg18" db=hg18 visibility=full color=153,51,102 group=user autoScale=off maxHeightPixels=128:64:16 graphType=bar yLineMark=1 yLineOnOff=on windowingFunction=mean viewLimits=-2:2 gridDefault=on
chr19	53910	53969	-0.44303
chr19	55998	56057	0.42204
chr19	108264	108323	0.52644
chr19	109793	109844	-1.16668
chr19	110236	110295	-0.32322
chr19	207774	207833	-0.07572
chr19	209290	209349	-0.35755
chr19	210373	210432	-0.05775
chr19	211929	211980	-0.83013
chr19	216730	216789	0.49869
chr19	216822	216881	-0.17623
chr19	217028	217087	1.17418
chr19	217117	217176	0.80084
chr19	217201	217260	0.85725
chr19	217352	217411	0.54844
chr19	217496	217555	1.77242
chr19	217616	217675	2.25409
chr19	217694	217753	2.62621
chr19	217784	217839	3.26334
chr19	217910	217969	3.17699
chr19	218002	218061	3.70395
chr19	218068	218112	4.31237
chr19	218168	218212	1.03037
chr19	218285	218329	0.84351
chr19	218369	218413	1.03072
chr19	218439	218483	0.19752
chr19	218516	218560	0.32503
chr19	218584	218629	1.35965
chr19	226119	226178	-0.08750
chr19	226210	226256	-0.65439
chr19	226311	226370	-0.46455
chr19	226447	226496	-0.93642
chr19	226576	226623	-0.06231
chr19	226634	226684	0.38773
chr19	226703	226754	0.48152
chr19	226786	226832	-0.68769
chr19	226846	226901	-0.89824
chr19	226925	226984	-0.70667
chr19	227017	227076	-0.89096
chr19	227109	227153	0.89601
chr19	227224	227270	-0.64963
chr19	227277	227321	-0.84267
chr19	227424	227477	-1.29925
chr19	227477	227527	-0.58406
chr19	227527	227584	-0.54868
chr19	227616	227675	-0.43544
chr19	227697	227756	-0.36722
chr19	228134	228193	-0.31624
chr19	228233	228277	0.02472
chr19	228290	228334	-0.50178
chr19	228391	228450	-0.23210
chr19	228454	228503	0.00548
chr19	228539	228598	-0.67524
chr19	228652	228704	-1.30149
chr19	228753	228803	-0.04596
chr19	228853	228897	-0.26079
chr19	228928	228972	-1.41420
chr19	228982	229041	-0.38225
chr19	229356	229415	-0.39458
chr19	230129	230188	-0.12807
chr19	230272	230331	-0.49691
chr19	230349	230396	0.64235
chr19	230467	230511	-0.21957
chr19	230521	230565	0.60062
chr19	230615	230659	0.98242
chr19	230709	230753	-0.60472
chr19	230785	230829	-0.99069
chr19	230909	230953	-0.61085
chr19	230999	231043	-0.80426
chr19	231064	231108	-0.10908
chr19	231125	231169	-0.73971
chr19	231192	231236	-0.41396
chr19	231255	231299	-0.31089
chr19	231354	231413	-0.16747
chr19	231518	231562	0.20956
chr19	231710	231756	0.04228
chr19	231943	231987	-0.07866
chr19	232009	232054	0.33739
chr19	232067	232126	0.05359
chr19	232186	232230	-0.18647
chr19	232279	232323	0.22986
chr19	232406	232450	-0.50825
chr19	232510	232555	0.43123
chr19	232574	232618	-0.08448
chr19	232654	232698	1.10979
chr19	232709	232753	-0.19450
chr19	232763	232807	-0.25471
chr19	232818	232862	0.52462
chr19	232883	232927	-0.37771
chr19	233009	233053	0.55468
chr19	233090	233136	-2.42457
chr19	233164	233208	0.98843
chr19	233274	233318	-0.29022
chr19	233589	233637	0.94377
chr19	233765	233811	-0.13699
chr19	233815	233859	-0.21656
chr19	233933	233989	-0.39182
chr19	234008	234052	-0.85796
chr19	234085	234138	-0.43903
chr19	238398	238442	-0.28136
chr19	238497	238541	-0.91536
chr19	238585	238629	-0.94355
chr19	238665	238713	-1.06035
chr19	238796	238840	0.73194
chr19	238849	238893	0.50001
chr19	238926	238970	-0.24435
chr19	239014	239058	-0.71401
chr19	239087	239131	-0.44018
chr19	239181	239225	-0.33004
chr19	239265	239315	-0.25768
chr19	239321	239365	-1.11741
chr19	239397	239442	-1.03700
chr19	239598	239648	0.14224
chr19	239700	239750	0.14057
chr19	239774	239818	-1.77224
chr19	239892	239940	0.53420
chr19	239955	239999	-1.30856
chr19	240042	240086	0.36917
chr19	240110	240154	0.62013
chr19	240173	240217	0.48513
chr19	240233	240281	-0.86008
chr19	240343	240392	0.59226
chr19	240766	240810	-0.16645
chr19	240873	240917	0.81429
chr19	240966	241010	0.70247
chr19	241032	241076	-0.10451
chr19	241129	241174	1.12817
chr19	241364	241410	1.81550
chr19	241449	241493	2.15345
chr19	241546	241590	1.30826
chr19	241642	241686	0.64119
chr19	241712	241756	0.24515
chr19	241793	241837	1.20092
chr19	241869	241913	0.93240
chr19	241937	241981	-0.61096
chr19	242051	242095	0.80108
chr19	242134	242178	0.52326
chr19	242277	242321	1.44678
chr19	242364	242408	2.85517
chr19	242729	242773	2.15618
chr19	242803	242847	-0.13720
chr19	242912	242956	0.53945
chr19	242969	243013	-0.61478
chr19	243026	243078	1.10097
chr19	243084	243128	0.46335
chr19	243167	243211	-0.72779
chr19	243236	243280	0.61477
chr19	243303	243347	-0.74401
chr19	243378	243422	0.41282
chr19	243557	243601	-0.84347
chr19	243660	243705	0.70761
chr19	243737	243781	0.65283
chr19	243789	243833	0.51417
chr19	243845	243896	-1.13636
chr19	243938	243987	-1.45241
chr19	244072	244116	0.26542
chr19	244172	244216	-0.36349
chr19	244260	244314	-0.40464
chr19	244366	244413	0.62635
chr19	244438	244482	-0.34865
chr19	244550	244594	0.00928
chr19	244620	244664	0.08199
chr19	244719	244766	-0.19590
chr19	244800	244844	-0.58210
chr19	244918	244962	-0.79582
chr19	245141	245197	-1.75092
chr19	245251	245296	-0.12534
chr19	245296	245347	0.33350
chr19	245404	245449	0.01405
chr19	245490	245534	0.51410
chr19	245566	245610	0.20592
chr19	245642	245686	-0.20083
chr19	245707	245751	-0.74291
chr19	245754	245798	0.69343
chr19	245829	245874	1.54529
chr19	245928	245972	1.82958
chr19	246007	246052	0.86638
chr19	246123	246167	-0.11488
chr19	246170	246214	-0.15024
chr19	246246	246290	-0.60615
chr19	246339	246383	-0.76720
chr19	246390	246435	0.83247
chr19	246601	246648	0.70557
chr19	246690	246734	0.29330
chr19	246746	246790	0.15242
chr19	246803	246847	-0.03219
chr19	246877	246927	0.43755
chr19	246927	246980	0.05173
chr19	246980	247035	-0.33956
chr19	247077	247121	-0.83684
chr19	247195	247239	-0.75345
chr19	247357	247411	-0.48612
chr19	247446	247505	-0.32548
chr19	247530	247575	-0.06083
chr19	247580	247624	-0.96631
chr19	247648	247692	-0.50652
chr19	247946	248000	1.42617
chr19	252358	252417	-1.28948
chr19	252432	252487	0.00769
chr19	255509	255553	0.31458
chr19	255593	255637	-0.90384
chr19	255687	255732	-0.99785
chr19	256396	256442	0.03475
chr19	256466	256510	0.00045
chr19	256582	256641	-0.03254
chr19	256659	256703	-0.65682
chr19	256744	256788	-0.25362
chr19	256812	256856	-0.18116
chr19	256862	256906	0.22901
chr19	256945	256989	0.50024
chr19	257067	257111	-0.82220
chr19	257143	257187	-1.13062
chr19	257217	257261	0.42764
chr19	257322	257366	-0.24729
chr19	257397	257441	0.78982
chr19	257539	257583	0.54045
chr19	257616	257660	0.75703
chr19	257698	257742	0.24124
chr19	257766	257810	0.82383
chr19	257845	257889	0.63490
chr19	257914	257973	0.04581
chr19	258018	258062	0.45306
chr19	258101	258145	-0.32693
chr19	258182	258226	0.52140
chr19	258247	258291	0.71933
chr19	258340	258384	-0.01058
chr19	258407	258451	-0.01953
chr19	258515	258559	0.03955
chr19	258638	258689	-0.24315
chr19	258704	258756	-0.21640
chr19	258756	258811	1.18619
chr19	258820	258874	-0.66796
chr19	258894	258938	-1.61347
chr19	258974	259020	-0.68099
chr19	259034	259082	-0.59811
chr19	259105	259149	-0.65743
chr19	259204	259248	-1.12630
chr19	259273	259317	-0.07769
chr19	259339	259383	-1.30617
chr19	259404	259448	-0.40735
chr19	259490	259534	0.62154
chr19	259559	259603	-0.72562
chr19	259683	259727	1.22383
chr19	259769	259813	-0.07948
chr19	259852	259898	-0.04618
chr19	259909	259953	1.29989
chr19	260017	260061	0.65082
chr19	260109	260153	0.21882
chr19	260179	260223	0.22668
chr19	260266	260310	-0.16841
chr19	260326	260370	-0.03785
chr19	260404	260448	-1.35340
chr19	260483	260530	0.96434
chr19	261069	261113	-0.72805
chr19	261144	261188	1.31248
chr19	261198	261242	-1.66422
chr19	261263	261307	-0.29605
chr19	261376	261420	-0.93061
chr19	261488	261532	-0.29729
chr19	261608	261655	-0.61650
chr19	261733	261778	-0.52329
chr19	261808	261852	0.18450
chr19	261870	261914	0.46779
chr19	261948	261992	0.26972
chr19	262007	262051	-1.66544
chr19	262081	262125	-0.47405
chr19	262149	262193	-0.81746
chr19	262221	262265	-1.00859
chr19	262326	262370	0.26666
chr19	262387	262431	-0.59891
chr19	262511	262555	0.30403
chr19	262580	262635	1.73701
chr19	262672	262717	0.49622
chr19	262768	262812	0.19500
chr19	262858	262902	-0.25997
chr19	263169	263213	-0.04309
chr19	263231	263275	1.10402
chr19	263300	263344	0.51074
chr19	264262	264306	0.33080
chr19	264393	264437	0.39241
chr19	264489	264533	-0.85807
chr19	264540	264584	0.47173
chr19	264628	264672	-0.20382
chr19	264746	264790	-0.57510
chr19	264802	264846	0.25032
chr19	264872	264916	-0.03483
chr19	264979	265026	-0.64995
chr19	265083	265127	0.16030
chr19	265180	265224	0.30885
chr19	265277	265321	-0.00851
chr19	265391	265435	-1.51029
chr19	265457	265516	0.22200
chr19	265545	265589	1.67678
chr19	265635	265679	0.52437
chr19	265721	265771	0.31532
chr19	270394	270453	0.04303
chr19	270945	271004	-0.72929
chr19	272304	272362	-0.64860
chr19	272662	272721	-0.33910
chr19	272753	272800	0.71877
chr19	272802	272846	2.27579
chr19	273775	273819	-1.10605
chr19	273881	273926	-2.36943
chr19	273942	273990	-1.74581
chr19	274028	274080	-0.93054
chr19	274366	274424	-0.94396
chr19	274530	274586	-2.47186
chr19	274625	274672	-2.22595
chr19	275097	275147	-2.51344
chr19	275722	275766	1.18506
chr19	275809	275853	0.20166
chr19	275883	275927	0.81975
chr19	275955	275999	0.28014
chr19	276030	276074	-0.10290
chr19	276111	276155	0.16911
chr19	276160	276207	-0.21379
chr19	276274	276318	-0.04978
chr19	276461	276505	-0.25640
chr19	276564	276608	-0.19613
chr19	276672	276716	1.14465
chr19	276769	276813	-0.36442
chr19	276822	276866	-0.49907
chr19	276931	276975	-0.75740
chr19	277032	277076	0.80452
chr19	277079	277123	-0.34925
chr19	277251	277295	-0.26655
chr19	277488	277535	-0.99644
chr19	277570	277614	0.73411
chr19	277646	277690	-0.19891
chr19	277700	277744	0.08501
chr19	277759	277803	-0.07451
chr19	277889	277938	0.02510
chr19	277961	278005	0.62111
chr19	278024	278068	0.60877
chr19	278110	278154	-0.55404
chr19	278273	278332	-0.47727
chr19	278357	278401	-0.49656
chr19	278420	278464	-0.03418
chr19	278494	278546	-0.26663
chr19	278575	278619	-1.33396
chr19	278651	278695	-0.24545
chr19	278711	278758	2.02119
chr19	278847	278891	0.76260
chr19	278951	278995	-0.17885
chr19	279040	279084	0.40342
chr19	279150	279194	-1.65939
chr19	279245	279291	-0.72304
chr19	279841	279885	-0.37848
chr19	280291	280346	-1.27508
chr19	281061	281107	-0.63377
chr19	285209	285253	-0.38331
chr19	285271	285329	-1.29845
chr19	285382	285426	0.30537
chr19	285473	285521	-0.02243
chr19	285581	285625	0.41804
chr19	285668	285712	-1.12578
chr19	285764	285811	0.91965
chr19	285829	285875	-1.38566
chr19	285886	285930	-0.45751
chr19	285951	285995	-1.75230
chr19	286049	286093	-1.39540
chr19	286142	286201	-0.63343
chr19	286254	286298	0.37901
chr19	286307	286351	-0.93693
chr19	286378	286422	-1.10847
chr19	286487	286531	-0.80851
chr19	286569	286613	1.08303
chr19	286660	286704	0.04659
chr19	286775	286819	0.80462
chr19	286887	286931	0.30260
chr19	287017	287061	1.29339
chr19	287115	287159	-0.16688
chr19	287212	287256	-0.40105
chr19	287257	287301	-0.01206
chr19	287395	287439	-0.08045
chr19	291013	291072	0.02648
chr19	291692	291736	0.24182
chr19	291788	291838	-0.32958
chr19	291921	291965	0.82058
chr19	291987	292031	-1.08616
chr19	292072	292116	-0.80921
chr19	292129	292173	-0.20879
chr19	292200	292244	0.18585
chr19	292295	292339	-0.92346
chr19	292369	292416	-2.57297
chr19	292516	292566	-0.66267
chr19	292629	292678	-1.51589
chr19	292680	292730	-0.28478
chr19	292748	292804	-1.25610
chr19	292853	292897	-0.93706
chr19	292948	292994	0.36190
chr19	293071	293115	-0.33268
chr19	293401	293445	-0.15908
chr19	293653	293712	-0.16177
chr19	293933	293977	0.40966
chr19	294091	294144	0.84794
chr19	294190	294234	0.53859
chr19	294245	294289	0.46686
chr19	294396	294440	-0.28168
chr19	294472	294518	0.92657
chr19	294553	294597	0.24126
chr19	294623	294667	1.24869
chr19	294677	294724	1.92812
chr19	294811	294855	0.60336
chr19	294872	294927	1.25273
chr19	294943	294997	2.43585
chr19	295114	295158	1.94323
chr19	295201	295245	1.02793
chr19	295325	295369	1.13625
chr19	295766	295810	-0.41305
chr19	295813	295857	1.66551
chr19	295974	296018	0.98155
chr19	296035	296087	2.77047
chr19	296262	296306	3.25404
chr19	296429	296476	2.59859
chr19	296534	296580	1.18213
chr19	296639	296683	0.55318
chr19	296870	296923	1.13632
chr19	296941	296999	0.78793
chr19	297037	297083	0.57477
chr19	297128	297187	0.58936
chr19	297219	297266	-0.53301
chr19	297280	297325	-0.19937
chr19	297339	297393	0.18738
chr19	299034	299081	0.93590
chr19	299117	299161	-0.15269
chr19	299270	299314	-0.60376
chr19	299324	299368	-0.05347
chr19	299392	299444	1.65624
chr19	300867	300926	0.03197
chr19	303094	303148	1.28541
chr19	303206	303259	-0.16215
chr19	303597	303641	0.35329
chr19	304037	304096	1.21202
chr19	304127	304186	-0.06034
chr19	305791	305850	0.51005
chr19	306186	306245	-0.13710
chr19	306264	306322	-0.17688
chr19	306349	306393	-0.11756
chr19	306397	306450	-0.00738
chr19	306813	306872	0.63107
chr19	306932	306991	-0.59098
chr19	307001	307057	0.03143
chr19	307120	307177	1.19160
chr19	307189	307248	-0.99957
chr19	307251	307310	0.74923
chr19	307327	307385	0.15477
chr19	308404	308455	-1.61663
chr19	308515	308559	-1.91792
chr19	308595	308643	-2.25894
chr19	308686	308741	-3.01460
chr19	308797	308856	-2.59490
chr19	309165	309224	-0.50773
chr19	309243	309290	-0.72517
chr19	309620	309674	-0.18666
chr19	309674	309719	-0.98708
chr19	312934	312978	-0.51947
chr19	312985	313037	-0.31255
chr19	313052	313110	-1.85836
chr19	313117	313166	-0.38506
chr19	313218	313263	-0.44796
chr19	313275	313319	0.06405
chr19	313327	313371	0.84771
chr19	313377	313421	0.79862
chr19	313438	313484	-0.48720
chr19	315564	315608	0.61055
chr19	315615	315659	1.44447
chr19	315695	315739	-0.19470
chr19	315787	315833	1.65061
chr19	315942	315988	0.08120
chr19	316009	316053	-0.73312
chr19	316093	316139	-0.05611
chr19	316160	316215	-0.44235
chr19	316229	316273	0.42516
chr19	316367	316421	0.39409
chr19	316461	316505	1.37471
chr19	316806	316859	0.00578
chr19	317451	317510	0.00523
chr19	317730	317789	-0.15506
chr19	317806	317855	0.22326
chr19	317860	317913	-0.06749
chr19	317919	317963	-0.02889
chr19	317994	318040	-0.47705
chr19	318057	318101	0.59081
chr19	318159	318203	0.38341
chr19	318220	318270	-0.19898
chr19	318324	318383	-0.83544
chr19	318731	318775	-0.42293
chr19	318892	318950	0.23817
chr19	318950	318992	-0.83988
chr19	319034	319078	-0.40198
chr19	319181	319236	0.04896
chr19	319287	319331	0.68813
chr19	319383	319432	0.53509
chr19	319506	319550	-0.58158
chr19	319587	319633	0.44860
chr19	319702	319760	0.06184
chr19	319869	319913	1.13146
chr19	320110	320167	-0.56775
chr19	320180	320226	-0.35502
chr19	320235	320289	0.63141
chr19	320351	320395	1.09966
chr19	320494	320538	0.73104
chr19	320542	320586	0.54923
chr19	321006	321050	-1.32680
chr19	321082	321126	0.00125
chr19	321838	321882	0.23099
chr19	321925	321978	-0.70733
chr19	322039	322085	0.07442
chr19	322103	322147	-0.04095
chr19	322205	322249	0.31923
chr19	322259	322303	-0.05174
chr19	322432	322477	1.08014
chr19	322518	322576	0.11288
chr19	322704	322748	0.35468
chr19	322785	322832	0.00393
chr19	323291	323350	-0.17029
chr19	323401	323445	-0.11668
chr19	323448	323492	-0.93315
chr19	323502	323546	-0.67895
chr19	323561	323607	-0.35829
chr19	323629	323679	0.51840
chr19	323701	323745	-0.85078
chr19	323776	323822	0.28021
chr19	323862	323906	0.23051
chr19	324009	324056	-0.28039
chr19	324070	324124	0.22792
chr19	324166	324225	0.65578
chr19	324234	324283	0.18443
chr19	324302	324346	-0.25666
chr19	324375	324419	0.57992
chr19	324443	324487	-0.32264
chr19	324496	324540	-0.15121
chr19	324566	324610	-0.99801
chr19	324629	324673	0.15761
chr19	324695	324739	0.45980
chr19	324781	324825	-0.03695
chr19	324866	324910	-0.01199
chr19	324933	324980	0.32446
chr19	325009	325053	0.72493
chr19	325143	325187	-0.19187
chr19	325283	325327	-1.28394
chr19	325414	325458	1.26266
chr19	325483	325527	-0.50664
chr19	325870	325914	0.10172
chr19	325942	325986	-0.95058
chr19	326007	326051	1.21336
chr19	326120	326164	0.54064
chr19	326231	326288	-0.09266
chr19	326296	326353	0.89491
chr19	326387	326431	0.80418
chr19	326472	326516	0.29595
chr19	326529	326573	1.16040
chr19	326663	326708	0.90466
chr19	326779	326823	0.00156
chr19	326857	326901	0.48021
chr19	326935	326979	-0.40978
chr19	327040	327084	-0.14071
chr19	327140	327184	-0.02784
chr19	327563	327622	1.10783
chr19	327635	327679	1.09794
chr19	328652	328702	-0.77389
chr19	328724	328768	-1.06278
chr19	328793	328837	0.33377
chr19	328880	328924	0.69893
chr19	328971	329015	0.89739
chr19	329026	329070	0.88321
chr19	329092	329151	2.06765
chr19	329197	329241	0.31818
chr19	329266	329310	1.74508
chr19	329349	329393	1.48601
chr19	329402	329446	0.64731
chr19	329451	329495	1.08550
chr19	329499	329543	1.05027
chr19	329547	329591	-0.74321
chr19	329606	329663	1.90354
chr19	329721	329765	-0.01415
chr19	330922	330966	-1.00131
chr19	331033	331080	0.37791
chr19	331088	331132	-0.18989
chr19	331140	331187	0.01873
chr19	331261	331320	-0.76820
chr19	331409	331468	-0.15552
chr19	333709	333755	0.21042
chr19	333764	333818	1.71163
chr19	333822	333881	-2.13327
chr19	333899	333944	1.68217
chr19	333950	334005	1.82058
chr19	334195	334239	-0.66270
chr19	334987	335031	-0.63040
chr19	335081	335125	-0.34521
chr19	335257	335301	-0.03837
chr19	335337	335381	0.01118
chr19	335447	335491	0.57421
chr19	335735	335788	0.77977
chr19	335808	335867	0.47446
chr19	339377	339436	-1.00039
chr19	339483	339542	-0.69935
chr19	339779	339823	0.76595
chr19	339903	339947	-0.16413
chr19	340503	340561	-0.07058
chr19	340770	340815	-0.55838
chr19	340826	340870	0.33762
chr19	341062	341106	0.67239
chr19	341171	341215	-1.03956
chr19	341237	341285	-0.51296
chr19	341298	341348	0.23853
chr19	341447	341491	-0.22203
chr19	341565	341609	0.08426
chr19	341690	341734	-0.25458
chr19	341740	341784	0.47792
chr19	342005	342049	-0.06885
chr19	342476	342522	0.22294
chr19	343064	343108	0.16839
chr19	343557	343601	-0.40347
chr19	343655	343699	0.38307
chr19	343706	343750	-0.31375
chr19	343806	343863	0.55204
chr19	343866	343910	-0.22151
chr19	343979	344027	1.73492
chr19	344117	344161	0.45085
chr19	344378	344422	1.67929
chr19	344474	344524	-1.11438
chr19	348331	348385	-0.49675
chr19	348454	348499	-0.00200
chr19	348547	348591	0.43743
chr19	348647	348691	1.33220
chr19	348713	348762	1.89557
chr19	348868	348914	-0.24385
chr19	348967	349011	1.28341
chr19	349086	349130	-0.69524
chr19	349140	349184	3.40915
chr19	349244	349288	-0.28025
chr19	349317	349361	-1.35972
chr19	349416	349460	-0.66788
chr19	349463	349507	-1.45141
chr19	349984	350028	-0.01790
chr19	350040	350084	-0.16089
chr19	350109	350155	-0.29682
chr19	350181	350232	-0.34958
chr19	350328	350372	-0.16078
chr19	350386	350430	1.07809
chr19	350510	350554	-1.26271
chr19	350589	350633	-0.89318
chr19	352145	352189	-0.57377
chr19	352271	352315	0.63390
chr19	352374	352418	0.74830
chr19	352428	352472	0.50408
chr19	352483	352527	-0.36509
chr19	352581	352625	-0.20926
chr19	352684	352728	0.38031
chr19	352805	352849	-0.76610
chr19	352919	352963	-0.64288
chr19	353031	353079	2.52068
chr19	353106	353151	2.15509
chr19	353206	353263	3.15348
chr19	353324	353368	0.08902
chr19	353376	353420	0.63889
chr19	353435	353479	-0.32698
chr19	353521	353566	0.51347
chr19	354124	354168	0.49830
chr19	354246	354294	0.90315
chr19	354346	354390	0.41898
chr19	354403	354447	-1.36824
chr19	354619	354663	-1.43688
chr19	354679	354723	-0.83827
chr19	354774	354818	0.66993
chr19	354873	354918	-0.61500
chr19	354936	354980	0.44845
chr19	355240	355284	0.40207
chr19	355676	355720	-0.15552
chr19	356108	356152	0.04117
chr19	356199	356244	0.18017
chr19	356261	356305	-0.31497
chr19	356331	356375	0.53262
chr19	356441	356500	0.87521
chr19	356578	356622	-0.04519
chr19	356693	356737	2.11231
chr19	356740	356784	-0.48658
chr19	356856	356900	-0.28969
chr19	356905	356949	-0.12577
chr19	356984	357039	0.24736
chr19	357058	357102	-0.39167
chr19	357153	357197	1.11533
chr19	357261	357305	-0.73090
chr19	357338	357382	2.48964
chr19	357427	357471	0.94252
chr19	357507	357551	-0.98230
chr19	357595	357639	0.55043
chr19	357648	357692	-0.80455
chr19	357795	357839	0.72291
chr19	358060	358104	-0.48474
chr19	358160	358204	1.47744
chr19	358261	358305	-0.22562
chr19	358348	358392	0.30117
chr19	358459	358503	0.32732
chr19	358570	358614	1.02768
chr19	358634	358678	0.41670
chr19	358691	358735	0.76579
chr19	358760	358804	0.00403
chr19	358855	358899	0.50242
chr19	358990	359034	0.23580
chr19	359128	359172	0.33777
chr19	359207	359251	-1.11865
chr19	359269	359313	0.89334
chr19	359319	359363	0.90903
chr19	359393	359437	-0.46485
chr19	359446	359490	0.24822
chr19	359570	359614	0.78595
chr19	359639	359683	1.26737
chr19	359693	359737	0.60929
chr19	359808	359852	-0.51342
chr19	359872	359916	0.87285
chr19	359963	360007	0.60068
chr19	360015	360059	-0.02322
chr19	360324	360368	0.41860
chr19	360392	360436	2.15023
chr19	360486	360544	2.51693
chr19	360662	360710	1.14968
chr19	360881	360925	-0.24394
chr19	360969	361013	1.18885
chr19	361075	361119	1.14399
chr19	361202	361246	1.65954
chr19	361283	361333	0.56552
chr19	361368	361412	0.00119
chr19	361448	361492	0.15778
chr19	361511	361559	0.37671
chr19	361657	361701	-0.18865
chr19	361711	361755	-0.57766
chr19	362409	362458	0.98065
chr19	362519	362563	-1.00241
chr19	362579	362623	0.39824
chr19	362632	362676	0.51150
chr19	362703	362747	0.23369
chr19	362882	362926	-0.60174
chr19	362950	362994	-0.70442
chr19	363008	363052	0.41586
chr19	363107	363151	-0.08148
chr19	363231	363275	0.69277
chr19	363312	363356	0.44004
chr19	363389	363433	-0.67619
chr19	363452	363496	1.06483
chr19	363513	363557	0.58176
chr19	363581	363625	-0.17625
chr19	363655	363699	-0.52256
chr19	363803	363847	1.25995
chr19	364609	364668	-0.34104
chr19	364904	364951	-0.19902
chr19	364984	365043	-0.49566
chr19	365100	365146	0.02120
chr19	365830	365875	0.00149
chr19	366751	366798	0.56179
chr19	366856	366900	0.01209
chr19	367054	367099	-0.49506
chr19	367104	367148	-0.09816
chr19	367153	367198	0.44130
chr19	367256	367300	-1.31497
chr19	367327	367386	-0.35433
chr19	367453	367497	-0.66881
chr19	367587	367633	-0.52840
chr19	367738	367782	-0.36398
chr19	367842	367886	-0.00183
chr19	367960	368004	1.76595
chr19	368042	368099	0.24458
chr19	368169	368213	-0.14297
chr19	368226	368270	-0.21438
chr19	368307	368351	0.75820
chr19	368384	368428	1.46838
chr19	368637	368682	1.29348
chr19	368745	368789	-0.08553
chr19	368853	368897	1.20070
chr19	368906	368950	0.15147
chr19	368993	369037	0.88824
chr19	369055	369099	1.30375
chr19	369171	369215	-0.61852
chr19	369244	369288	-0.20476
chr19	369307	369351	0.28758
chr19	369858	369902	-0.66148
chr19	369927	369971	0.01702
chr19	370012	370056	-1.12897
chr19	370090	370134	0.12805
chr19	370185	370229	0.32303
chr19	370746	370801	-0.03990
chr19	370900	370944	0.22372
chr19	371135	371186	-0.11757
chr19	371212	371256	-0.53399
chr19	371386	371430	0.33543
chr19	371496	371555	-0.39297
chr19	371615	371672	0.87132
chr19	371699	371758	0.61538
chr19	372485	372544	-0.88878
chr19	372615	372674	0.49438
chr19	372951	373006	0.91341
chr19	373134	373178	-0.14288
chr19	373231	373275	0.88284
chr19	373287	373331	0.59880
chr19	373418	373462	0.25023
chr19	373495	373539	0.81747
chr19	373645	373689	1.04870
chr19	373692	373751	-0.09212
chr19	373808	373852	0.85986
chr19	373887	373936	-0.40074
chr19	374064	374108	0.71384
chr19	374672	374716	-0.49339
chr19	375062	375106	-0.04997
chr19	375178	375222	-0.17750
chr19	375292	375336	-0.38353
chr19	375360	375404	0.81968
chr19	375418	375463	-0.22146
chr19	375508	375552	0.70183
chr19	375626	375670	-1.04441
chr19	375722	375766	0.20149
chr19	375810	375854	0.87377
chr19	375875	375919	-0.22759
chr19	375956	376000	0.43933
chr19	376030	376074	-0.58424
chr19	376086	376130	-0.10175
chr19	376204	376248	-0.42348
chr19	376290	376334	0.19386
chr19	376336	376380	0.43007
chr19	376409	376453	0.54353
chr19	376482	376526	-0.42079
chr19	376585	376644	-0.01503
chr19	376671	376730	0.48224
chr19	377048	377092	-0.55575
chr19	377123	377167	0.37533
chr19	377183	377227	0.00648
chr19	377289	377333	-0.84550
chr19	377936	377980	1.38464
chr19	378048	378092	-0.43061
chr19	378160	378217	1.65770
chr19	378271	378315	0.61682
chr19	378336	378380	0.42406
chr19	378425	378469	0.35762
chr19	378909	378953	-0.24500
chr19	379253	379298	0.26176
chr19	379324	379368	-0.28175
chr19	379405	379450	-1.12064
chr19	379478	379522	-0.48380
chr19	379570	379624	-0.63606
chr19	379679	379738	-0.16041
chr19	381323	381370	-1.90032
chr19	381464	381523	-1.42476
chr19	381533	381592	-0.48157
chr19	381614	381658	-0.29782
chr19	381677	381721	-0.22947
chr19	381765	381809	-0.61433
chr19	381812	381856	1.66467
chr19	381860	381904	-0.04337
chr19	382172	382231	-0.64943
chr19	385603	385647	0.66725
chr19	385698	385742	0.43682
chr19	385790	385834	-0.48138
chr19	385888	385932	-0.34132
chr19	386085	386129	-0.49421
chr19	386169	386213	-0.60359
chr19	386262	386306	-1.12503
chr19	386346	386390	1.02236
chr19	386422	386466	-0.07495
chr19	386545	386602	-0.15710
chr19	386890	386934	-0.00182
chr19	386994	387038	0.57286
chr19	387080	387124	-0.57316
chr19	387203	387247	-0.06949
chr19	387287	387331	-0.06030
chr19	387387	387431	-0.40092
chr19	387502	387546	-0.44420
chr19	387559	387603	0.77633
chr19	387631	387675	-0.27921
chr19	387786	387830	-0.37283
chr19	387865	387909	-0.82303
chr19	387941	387985	-0.20480
chr19	388079	388123	0.71969
chr19	388475	388519	-0.77699
chr19	388562	388606	-1.09469
chr19	388612	388656	-0.10206
chr19	388758	388803	-0.04191
chr19	388922	388976	-1.28038
chr19	389324	389382	0.06386
chr19	389537	389581	0.15046
chr19	389582	389626	1.19208
chr19	389660	389704	0.00368
chr19	389750	389794	-1.86306
chr19	389815	389859	0.66115
chr19	389881	389925	1.15985
chr19	389970	390014	-0.29851
chr19	390258	390302	-0.13996
chr19	390359	390403	-0.03654
chr19	390500	390544	-1.16283
chr19	391360	391419	-0.54060
chr19	391479	391523	0.25386
chr19	391596	391640	-0.53844
chr19	391675	391719	0.37178
chr19	391745	391789	2.12611
chr19	391811	391855	-1.17959
chr19	391915	391959	-0.59763
chr19	392018	392062	-1.00025
chr19	392069	392113	-0.13152
chr19	392127	392171	0.10648
chr19	392351	392395	-1.20356
chr19	392410	392465	1.11036
chr19	392478	392522	0.85243
chr19	392552	392596	1.70871
chr19	392907	392951	-1.17915
chr19	392984	393028	0.93462
chr19	393123	393167	-0.23562
chr19	395207	395261	-1.01651
chr19	395328	395372	-0.46685
chr19	395397	395442	-0.81466
chr19	395465	395509	-0.91594
chr19	395569	395620	-0.87109
chr19	395637	395684	-1.07814
chr19	395715	395759	0.79629
chr19	396020	396064	0.88138
chr19	397934	397978	-0.27023
chr19	397982	398041	1.23599
chr19	398875	398926	0.65070
chr19	398952	398996	-0.02752
chr19	399078	399122	1.10015
chr19	399151	399206	0.12069
chr19	400883	400940	-0.39647
chr19	400940	400993	0.29296
chr19	400999	401043	0.65598
chr19	401056	401100	-0.36775
chr19	401113	401157	-0.10631
chr19	401223	401267	-0.34718
chr19	401747	401797	-1.24409
chr19	403982	404026	-0.77102
chr19	404067	404111	1.81635
chr19	404571	404615	-0.43615
chr19	404643	404687	-0.58638
chr19	404733	404777	0.03819
chr19	404819	404863	0.25978
chr19	404911	404955	-0.65630
chr19	405008	405058	-0.55851
chr19	405136	405184	-0.13424
chr19	405216	405261	-0.95939
chr19	405316	405360	-0.11373
chr19	405373	405417	-0.65344
chr19	406257	406301	0.26288
chr19	406457	406501	-0.58334
chr19	406515	406559	0.11563
chr19	407130	407174	-0.76779
chr19	407204	407248	0.28971
chr19	407256	407300	-0.61816
chr19	407363	407407	0.48787
chr19	407442	407486	0.73542
chr19	407526	407570	-0.85578
chr19	407948	407992	-0.65738
chr19	408705	408751	-0.95809
chr19	408756	408800	-1.00682
chr19	408811	408855	0.80017
chr19	408895	408939	-0.34533
chr19	409848	409892	0.87181
chr19	409923	409967	-0.47122
chr19	410015	410061	-0.89331
chr19	410665	410715	1.38645
chr19	410785	410829	1.35075
chr19	410885	410929	2.49791
chr19	410992	411051	3.44996
chr19	411081	411125	-0.01650
chr19	411169	411213	1.74651
chr19	411312	411356	-0.40182
chr19	411403	411447	1.40260
chr19	411521	411565	-0.83298
chr19	411574	411618	0.37777
chr19	412011	412055	2.04651
chr19	412090	412134	1.30180
chr19	412182	412226	0.54906
chr19	412624	412668	0.54010
chr19	412696	412740	0.59655
chr19	412771	412815	-0.36266
chr19	412823	412867	0.29190
chr19	412912	412956	0.50504
chr19	413001	413045	0.91138
chr19	413127	413171	0.57827
chr19	413215	413259	-0.58352
chr19	413291	413335	-0.93297
chr19	413391	413435	0.29455
chr19	413468	413512	0.71498
chr19	413591	413637	1.28354
chr19	413668	413713	1.13453
chr19	413718	413777	1.01069
chr19	413914	413958	1.19774
chr19	413975	414019	0.59877
chr19	414368	414415	0.88667
chr19	414465	414509	0.03266
chr19	414510	414554	-0.32140
chr19	414614	414658	-1.05641
chr19	414685	414729	0.41860
chr19	414809	414853	0.66268
chr19	414880	414924	0.80476
chr19	414928	414972	-0.40719
chr19	415069	415113	0.66323
chr19	415188	415232	-0.10155
chr19	415283	415327	-0.27040
chr19	415365	415409	0.88281
chr19	415449	415493	-1.11577
chr19	415502	415546	0.56595
chr19	415603	415647	-1.29128
chr19	415677	415721	1.29504
chr19	415745	415798	-0.41808
chr19	418325	418369	0.85353
chr19	418432	418476	-0.57807
chr19	418514	418568	-0.54087
chr19	418604	418648	-0.41579
chr19	418690	418734	1.70123
chr19	418768	418812	0.65235
chr19	418885	418930	0.08881
chr19	418956	419004	0.67488
chr19	419039	419083	0.96704
chr19	419384	419428	0.70452
chr19	419663	419707	-0.24161
chr19	419729	419773	-1.95921
chr19	420034	420078	0.75940
chr19	420092	420136	-0.28428
chr19	420149	420193	0.80978
chr19	420724	420768	-0.02664
chr19	420809	420854	1.29393
chr19	420907	420951	-1.24121
chr19	421091	421135	-0.90307
chr19	421160	421204	-0.00378
chr19	421588	421632	-1.01467
chr19	421674	421718	-0.21047
chr19	421734	421778	-0.00020
chr19	421864	421908	-1.12487
chr19	421970	422014	1.08065
chr19	422051	422096	-0.17688
chr19	422624	422683	0.82545
chr19	423306	423350	1.09057
chr19	423389	423433	-0.04950
chr19	423511	423555	-0.99233
chr19	423572	423616	1.21339
chr19	423654	423706	-0.18998
chr19	425082	425126	0.76226
chr19	425154	425198	0.05905
chr19	425203	425247	0.00140
chr19	425266	425310	-0.96565
chr19	425401	425445	-0.96618
chr19	425477	425521	0.55421
chr19	425545	425589	0.08732
chr19	425645	425689	0.40128
chr19	425722	425766	-0.37206
chr19	425783	425827	1.26380
chr19	425871	425915	0.74134
chr19	425996	426040	0.40302
chr19	426088	426132	0.16489
chr19	426364	426418	-0.01331
chr19	426459	426503	-0.39813
chr19	426509	426553	0.08641
chr19	426618	426669	0.74088
chr19	426703	426757	0.00664
chr19	428998	429042	1.07378
chr19	429065	429109	-1.52758
chr19	429169	429213	-0.39859
chr19	429232	429276	-0.13511
chr19	429316	429360	-0.69098
chr19	429394	429439	0.51191
chr19	429439	429482	-0.14926
chr19	429536	429587	1.22960
chr19	429615	429671	-1.48848
chr19	429749	429793	-0.21518
chr19	429829	429873	-0.03071
chr19	430846	430903	1.22632
chr19	431288	431332	-0.71381
chr19	431335	431380	-0.46472
chr19	431407	431452	-1.93465
chr19	432676	432725	-1.55546
chr19	433606	433650	-0.31207
chr19	433682	433726	-1.43660
chr19	433793	433837	-1.20411
chr19	433867	433911	-0.19759
chr19	434081	434128	1.26056
chr19	434143	434188	1.16513
chr19	434310	434354	-0.93786
chr19	434361	434405	-0.73042
chr19	434480	434525	0.65702
chr19	434700	434744	-0.01911
chr19	434860	434904	0.77749
chr19	436152	436196	0.01450
chr19	436314	436358	1.14777
chr19	436402	436453	-0.51155
chr19	436668	436712	1.79920
chr19	436747	436791	-0.31758
chr19	436851	436895	-0.14893
chr19	436909	436953	-0.03286
chr19	436990	437034	2.99942
chr19	437054	437098	1.63074
chr19	437228	437272	0.59220
chr19	437315	437359	-0.03785
chr19	438052	438097	0.98217
chr19	439570	439614	1.05171
chr19	439651	439696	1.97380
chr19	439747	439791	-0.56591
chr19	439826	439870	2.98725
chr19	439905	439949	2.32099
chr19	439993	440037	2.01801
chr19	440127	440171	1.12433
chr19	440222	440266	0.02309
chr19	440355	440399	2.33156
chr19	440434	440478	-0.63939
chr19	440506	440550	1.08972
chr19	440566	440610	0.67961
chr19	440762	440806	-0.03985
chr19	440928	440972	-0.00027
chr19	442294	442344	0.52986
chr19	442409	442453	-0.83765
chr19	442478	442522	0.65539
chr19	442545	442589	-0.10042
chr19	442600	442644	1.74113
chr19	443184	443228	1.42910
chr19	443258	443303	1.00632
chr19	443346	443390	-0.96723
chr19	443451	443495	-0.07273
chr19	443532	443576	-1.23490
chr19	444230	444274	0.31365
chr19	444299	444343	-0.01788
chr19	444377	444421	0.14087
chr19	444429	444473	-0.51060
chr19	444539	444583	0.39951
chr19	444628	444672	1.50797
chr19	444690	444734	1.37860
chr19	445043	445087	-0.08593
chr19	445175	445219	-0.29495
chr19	445256	445300	-0.82145
chr19	445322	445366	1.46869
chr19	445386	445430	0.74084
chr19	445442	445486	-0.90736
chr19	445511	445555	-0.38187
chr19	445579	445623	0.34216
chr19	445720	445764	0.62587
chr19	445984	446028	0.72517
chr19	446100	446144	-0.54212
chr19	446220	446264	0.60722
chr19	446295	446339	-0.30585
chr19	446359	446403	0.47186
chr19	446430	446474	1.70141
chr19	446517	446561	1.20806
chr19	446645	446689	-0.08809
chr19	446770	446814	0.29587
chr19	447201	447245	0.40325
chr19	447271	447315	0.01254
chr19	447372	447416	1.10566
chr19	447478	447522	0.13100
chr19	447548	447592	0.92241
chr19	448468	448512	1.53369
chr19	448555	448599	1.90579
chr19	448841	448885	-0.45089
chr19	448895	448939	0.07630
chr19	448970	449014	1.17367
chr19	449083	449127	0.11744
chr19	449184	449228	-0.00458
chr19	449240	449284	-0.00157
chr19	449313	449357	0.48071
chr19	449358	449402	0.80201
chr19	449433	449477	-0.73608
chr19	449485	449529	1.41882
chr19	449591	449635	1.49041
chr19	449690	449734	0.23216
chr19	449762	449806	1.27291
chr19	449844	449888	-0.14731
chr19	449950	449994	-1.11232
chr19	450783	450827	0.38712
chr19	450837	450881	1.65447
chr19	450896	450942	-1.43264
chr19	451016	451060	0.50964
chr19	451094	451138	-0.91405
chr19	452631	452676	0.97182
chr19	452828	452872	-0.58951
chr19	452901	452945	-0.09652
chr19	452969	453016	1.71121
chr19	453150	453199	-0.42686
chr19	453221	453280	0.57583
chr19	455595	455651	-1.39574
chr19	455712	455756	-0.05914
chr19	455792	455836	0.72366
chr19	455858	455902	-1.03842
chr19	456407	456451	-0.09524
chr19	457443	457487	1.92586
chr19	457531	457575	1.62257
chr19	457597	457641	0.66550
chr19	457675	457719	0.69525
chr19	457760	457804	1.64343
chr19	457823	457867	0.26855
chr19	457885	457929	0.60676
chr19	457961	458005	2.98823
chr19	458022	458066	-0.35230
chr19	458108	458152	0.99330
chr19	458172	458218	4.81483
chr19	458272	458317	2.34557
chr19	458328	458375	3.79805
chr19	458425	458472	2.18892
chr19	458538	458582	0.71906
chr19	458609	458653	0.22436
chr19	458705	458749	2.25011
chr19	458810	458854	-0.03230
chr19	458896	458940	0.53369
chr19	458957	459001	-0.17436
chr19	459022	459066	1.65143
chr19	459106	459155	2.53684
chr19	459220	459269	1.20148
chr19	459326	459370	1.87610
chr19	459424	459468	0.40057
chr19	459522	459566	-0.21039
chr19	459751	459795	0.33843
chr19	459801	459846	-0.80374
chr19	459898	459942	0.84947
chr19	460003	460047	-0.13018
chr19	460118	460162	0.24254
chr19	460191	460235	1.09238
chr19	460267	460311	-0.00332
chr19	460809	460853	-0.40036
chr19	460910	460954	-0.25924
chr19	461039	461083	0.44318
chr19	461392	461436	0.00503
chr19	461498	461542	-0.73549
chr19	461573	461617	-0.31827
chr19	461779	461823	1.54683
chr19	462023	462082	2.43219
chr19	462136	462180	1.54885
chr19	462230	462274	1.02107
chr19	462356	462404	-0.14086
chr19	462419	462463	-0.63388
chr19	462534	462578	0.41967
chr19	462636	462680	-0.31463
chr19	462705	462749	-1.65653
chr19	462807	462854	0.38932
chr19	463510	463559	-0.29492
chr19	463614	463658	1.46131
chr19	463915	463959	-1.21392
chr19	464141	464185	0.64380
chr19	464196	464240	0.22689
chr19	464271	464316	-1.47365
chr19	464323	464367	0.72538
chr19	464422	464466	-0.14369
chr19	464545	464589	-1.90264
chr19	465431	465476	-1.39086
chr19	465576	465621	0.26005
chr19	465803	465847	0.91185
chr19	465912	465956	0.71152
chr19	466228	466272	0.19582
chr19	467070	467129	0.19321
chr19	468929	468973	0.75144
chr19	469041	469085	0.52006
chr19	469892	469936	0.05968
chr19	469972	470016	-0.26568
chr19	470088	470132	-1.21327
chr19	470267	470311	0.99334
chr19	470336	470380	1.69301
chr19	470387	470431	0.66563
chr19	470541	470585	1.65461
chr19	470629	470673	-0.91536
chr19	470732	470776	1.41246
chr19	470835	470879	1.80591
chr19	470994	471039	-0.65323
chr19	471048	471092	-0.18698
chr19	471163	471207	-2.03711
chr19	473778	473826	0.46350
chr19	473912	473956	-0.65525
chr19	474090	474134	-0.62508
chr19	474646	474690	1.62870
chr19	475027	475071	0.35286
chr19	475091	475135	0.45664
chr19	475146	475190	-0.41362
chr19	475202	475246	2.01358
chr19	475277	475321	0.81839
chr19	475357	475401	1.46913
chr19	475421	475465	2.15687
chr19	475500	475544	1.27904
chr19	475575	475619	1.04860
chr19	475651	475695	-0.11003
chr19	476334	476378	-0.00635
chr19	477511	477555	0.29889
chr19	477876	477920	-1.08735
chr19	477932	477978	0.12287
chr19	477997	478056	1.41965
chr19	478733	478792	-0.00949
chr19	479955	479999	0.61936
chr19	480043	480087	0.68315
chr19	480460	480519	0.84366
chr19	480576	480620	0.07610
chr19	480650	480694	-0.41119
chr19	480754	480798	-0.83646
chr19	480814	480858	0.36519
chr19	480876	480920	-0.00323
chr19	481249	481293	-1.21838
chr19	481372	481416	0.56229
chr19	481432	481476	-1.64038
chr19	481847	481891	0.77504
chr19	481978	482023	1.38888
chr19	482023	482067	-0.14690
chr19	482115	482159	0.85495
chr19	482238	482282	1.44458
chr19	482301	482345	1.95370
chr19	482394	482438	0.75799
chr19	482451	482495	0.57262
chr19	482513	482557	1.28566
chr19	482633	482677	1.41407
chr19	482865	482909	1.37636
chr19	482929	482973	0.09869
chr19	483008	483052	0.79729
chr19	483078	483122	1.22214
chr19	483148	483192	2.03659
chr19	483215	483259	1.69539
chr19	483313	483357	0.45026
chr19	483405	483449	-0.32289
chr19	483491	483535	0.79846
chr19	483556	483600	0.76721
chr19	483656	483700	1.16236
chr19	483760	483804	1.05651
chr19	483827	483871	1.02338
chr19	483907	483951	0.76317
chr19	483989	484038	0.66716
chr19	484093	484145	0.95039
chr19	484185	484229	-0.70403
chr19	484344	484389	0.71228
chr19	484434	484479	-0.01225
chr19	484498	484542	0.26672
chr19	484599	484643	-0.37069
chr19	484702	484746	-0.10553
chr19	484761	484805	0.29206
chr19	484820	484864	-1.30583
chr19	484915	484959	0.33781
chr19	484966	485010	0.44275
chr19	485055	485104	0.81320
chr19	485116	485160	-1.07497
chr19	485182	485226	0.31658
chr19	485250	485294	0.64948
chr19	485344	485388	-0.45503
chr19	485949	485993	-0.69292
chr19	486026	486070	0.79038
chr19	486108	486152	-1.22712
chr19	486207	486251	-0.57341
chr19	486272	486316	-0.66366
chr19	486336	486384	-0.01252
chr19	486411	486455	-1.09561
chr19	486507	486551	0.05445
chr19	486609	486653	0.78482
chr19	486723	486767	-0.62742
chr19	486823	486868	-0.07417
chr19	486881	486925	0.60346
chr19	486956	487000	-0.56533
chr19	487184	487228	-0.78464
chr19	487252	487296	0.78636
chr19	487301	487345	-0.03791
chr19	487372	487416	-1.35019
chr19	487436	487480	0.02061
chr19	487508	487552	-0.85910
chr19	487592	487636	-0.37538
chr19	487698	487743	-0.17945
chr19	487820	487864	-0.15296
chr19	487871	487915	0.69613
chr19	487938	487982	-0.30747
chr19	488017	488061	-0.78925
chr19	488089	488133	0.76810
chr19	488166	488210	1.47330
chr19	488248	488292	0.51362
chr19	488965	489024	-0.10181
chr19	489189	489233	-0.94993
chr19	489332	489376	-0.91480
chr19	489421	489476	-0.67006
chr19	489518	489577	-0.31152
chr19	489614	489673	-1.34402
chr19	489700	489744	-0.03920
chr19	489749	489793	0.44894
chr19	489850	489894	0.45093
chr19	489916	489960	0.35885
chr19	489986	490041	-0.36109
chr19	490095	490139	-0.74437
chr19	490179	490223	-1.34610
chr19	490258	490302	-0.13366
chr19	490306	490350	0.20398
chr19	490425	490469	-1.08334
chr19	490534	490578	0.24110
chr19	490605	490649	-0.29484
chr19	490694	490738	-0.00365
chr19	490785	490829	1.00120
chr19	490897	490941	-0.02255
chr19	491880	491924	-0.01162
chr19	491940	491984	0.19419
chr19	492035	492080	0.56779
chr19	492151	492195	0.83977
chr19	492200	492244	0.04099
chr19	492277	492321	0.70757
chr19	492334	492378	-0.38343
chr19	492447	492491	0.41260
chr19	492542	492588	0.51479
chr19	492599	492643	0.78722
chr19	492675	492719	0.70011
chr19	492816	492860	-0.54780
chr19	492911	492955	1.44609
chr19	492981	493025	0.54639
chr19	493032	493091	-0.27376
chr19	493118	493162	-0.86358
chr19	493237	493281	0.76433
chr19	493307	493351	0.38704
chr19	493411	493455	0.15118
chr19	493544	493588	-0.39761
chr19	493704	493748	-0.26835
chr19	494892	494946	-0.84390
chr19	494982	495026	-2.03630
chr19	495050	495094	0.35486
chr19	495142	495186	0.44012
chr19	495209	495253	-0.84167
chr19	495272	495316	0.77347
chr19	495532	495576	1.20557
chr19	495583	495627	-1.09627
chr19	495640	495689	-1.23775
chr19	496122	496166	-0.74220
chr19	496176	496220	0.08621
chr19	496239	496283	1.23556
chr19	496302	496346	-0.51654
chr19	497090	497146	0.07399
chr19	497146	497199	-0.20212
chr19	497199	497255	-0.49483
chr19	497986	498030	0.26542
chr19	498128	498174	1.01865
chr19	498239	498283	0.65901
chr19	498337	498381	-1.35777
chr19	498472	498516	-0.06389
chr19	498572	498616	-0.14702
chr19	498821	498865	1.15129
chr19	498872	498916	-0.33539
chr19	499170	499215	-1.10469
chr19	499236	499281	-0.41474
chr19	499372	499416	-0.52326
chr19	499522	499566	-0.07063
chr19	499651	499695	0.38692
chr19	499910	499954	0.00682
chr19	499972	500016	-0.68447
chr19	500078	500122	-0.55450
chr19	500141	500185	-1.27399
chr19	500256	500300	0.27951
chr19	500453	500497	-0.43628
chr19	500516	500560	-0.95781
chr19	500578	500622	-0.85160
chr19	500678	500722	-0.15004
chr19	500789	500833	-0.59156
chr19	500894	500940	0.43484
chr19	501178	501222	-1.79325
chr19	501297	501341	1.54309
chr19	501816	501860	-1.95474
chr19	502050	502094	-0.77265
chr19	502384	502428	0.89937
chr19	502448	502492	-0.95778
chr19	502539	502598	1.62254
chr19	503399	503458	0.39023
chr19	503461	503505	1.06308
chr19	503983	504030	-0.92269
chr19	506155	506199	-1.00534
chr19	506528	506576	0.25288
chr19	506947	506991	1.29906
chr19	507027	507071	-0.69425
chr19	507118	507162	1.34532
chr19	507198	507242	-0.51905
chr19	507599	507643	-0.02382
chr19	507654	507698	-0.03241
chr19	508095	508139	0.10315
chr19	508203	508247	0.91174
chr19	508252	508296	0.23837
chr19	508349	508395	1.04812
chr19	509633	509692	0.69278
chr19	509695	509740	0.11475
chr19	509874	509925	-0.27952
chr19	509981	510025	0.58955
chr19	510038	510082	0.01285
chr19	510097	510141	0.99766
chr19	510205	510249	0.18666
chr19	510299	510343	-0.85971
chr19	511407	511450	0.56398
chr19	511450	511507	0.67313
chr19	516701	516748	0.67628
chr19	521535	521579	-0.37755
chr19	521823	521867	-0.48683
chr19	522351	522399	3.66492
chr19	523242	523293	2.71718
chr19	523302	523346	1.36303
chr19	523384	523429	0.50928
chr19	523530	523574	2.17377
chr19	523663	523707	0.60772
chr19	523744	523788	0.40442
chr19	523851	523895	-0.01855
chr19	523952	523996	-0.09106
chr19	524013	524057	-0.93742
chr19	524138	524182	0.50845
chr19	524217	524261	0.99455
chr19	524295	524339	1.72092
chr19	524396	524440	0.41398
chr19	524455	524499	1.80453
chr19	524504	524548	0.62334
chr19	524592	524636	0.75616
chr19	524658	524702	2.45910
chr19	524745	524791	0.48454
chr19	524890	524946	0.38683
chr19	525573	525617	-0.55430
chr19	525652	525696	-0.62560
chr19	525733	525781	0.55995
chr19	525847	525891	0.53197
chr19	525961	526008	-0.77857
chr19	526032	526082	-0.20830
chr19	526105	526149	0.64670
chr19	526211	526255	-0.20490
chr19	526299	526347	0.00138
chr19	526387	526431	-0.48661
chr19	526479	526523	-0.00214
chr19	526556	526600	-0.38309
chr19	526634	526678	-0.00557
chr19	526736	526790	-0.14234
chr19	526893	526937	1.24595
chr19	526957	527001	-1.55245
chr19	527022	527066	0.72885
chr19	527176	527220	-0.08350
chr19	527232	527276	-0.03444
chr19	527318	527362	-0.00515
chr19	527407	527457	1.32906
chr19	527779	527823	0.78121
chr19	527879	527923	1.66987
chr19	527996	528040	-0.23139
chr19	528100	528144	-1.10394
chr19	528163	528207	0.37518
chr19	528270	528314	-0.77549
chr19	528371	528415	-0.61112
chr19	528497	528545	-0.15135
chr19	528614	528658	1.26487
chr19	528702	528746	0.42122
chr19	528793	528837	-0.43164
chr19	528864	528908	-0.72864
chr19	528983	529027	0.54349
chr19	529070	529114	0.32758
chr19	529183	529227	0.91186
chr19	529272	529316	1.35038
chr19	529364	529408	0.00365
chr19	529488	529532	-0.03523
chr19	529532	529590	-0.35521
chr19	529669	529714	0.21720
chr19	530048	530100	-0.43068
chr19	530134	530178	-0.34803
chr19	530241	530285	0.47532
chr19	530366	530410	0.41731
chr19	530441	530485	1.73683
chr19	530641	530685	-1.13846
chr19	530732	530776	0.60633
chr19	530798	530842	0.53698
chr19	530867	530911	1.93260
chr19	530918	530962	1.12394
chr19	531002	531046	0.44670
chr19	531068	531112	1.04756
chr19	531147	531191	0.45017
chr19	531241	531292	1.57190
chr19	531367	531411	-0.78923
chr19	531493	531537	0.59313
chr19	531585	531629	0.74099
chr19	531648	531692	0.97024
chr19	531754	531798	-1.61609
chr19	532051	532095	-1.10309
chr19	532311	532355	0.52907
chr19	532422	532466	0.74654
chr19	532537	532581	-2.25351
chr19	532676	532720	0.73479
chr19	532772	532816	1.35686
chr19	532837	532881	1.02558
chr19	532890	532934	0.81822
chr19	533006	533050	-0.50768
chr19	533069	533113	-0.52971
chr19	533126	533170	0.63463
chr19	533188	533232	0.15296
chr19	533268	533312	1.34500
chr19	533381	533425	1.24177
chr19	533450	533494	-0.28313
chr19	533534	533578	0.77219
chr19	533636	533680	-0.16854
chr19	533708	533752	-0.79634
chr19	533809	533859	0.35606
chr19	533897	533954	0.00733
chr19	533973	534017	0.00738
chr19	534051	534095	1.10379
chr19	534125	534180	-0.15102
chr19	534205	534249	0.17304
chr19	534279	534323	0.19137
chr19	534335	534380	0.93446
chr19	534398	534442	-0.52511
chr19	534501	534545	0.01519
chr19	534581	534625	-0.00846
chr19	534653	534697	0.44691
chr19	534766	534810	-0.38004
chr19	534898	534942	-0.31354
chr19	535014	535058	-0.96759
chr19	535087	535131	-0.17275
chr19	535203	535248	-0.09323
chr19	535310	535354	0.04866
chr19	535380	535424	-1.81674
chr19	535428	535472	0.85749
chr19	535580	535624	-0.39290
chr19	535661	535705	-0.26580
chr19	535771	535815	-0.45552
chr19	535866	535910	0.47863
chr19	535936	535980	-0.21778
chr19	536013	536057	1.05565
chr19	536141	536200	-0.15107
chr19	536209	536260	-0.14861
chr19	536280	536324	-0.39709
chr19	536454	536498	0.57844
chr19	536648	536692	0.29347
chr19	536760	536804	0.52063
chr19	536851	536895	-0.54844
chr19	536978	537022	-0.62914
chr19	537035	537079	-0.63614
chr19	537082	537126	-0.16840
chr19	537174	537218	-0.27850
chr19	537602	537651	-0.33943
chr19	537735	537779	-0.29241
chr19	537819	537863	-0.76620
chr19	538073	538127	0.64965
chr19	539079	539123	0.31500
chr19	539151	539195	-0.88658
chr19	539206	539250	0.38067
chr19	539276	539320	0.23858
chr19	539389	539433	-0.33352
chr19	539494	539538	-0.29470
chr19	539610	539654	-0.47696
chr19	539666	539710	-1.31730
chr19	539755	539799	0.40344
chr19	539835	539879	0.30088
chr19	539933	539977	-0.20363
chr19	540000	540044	-0.33454
chr19	540059	540103	1.07509
chr19	540146	540190	-0.21639
chr19	540237	540281	-0.07190
chr19	540297	540341	-0.02889
chr19	540436	540485	0.00894
chr19	540550	540594	0.43876
chr19	540702	540746	2.10004
chr19	541548	541592	2.38665
chr19	541715	541759	0.93269
chr19	541799	541843	-0.46510
chr19	541863	541907	0.71731
chr19	541974	542018	1.41132
chr19	542062	542106	0.61440
chr19	542140	542184	-0.82989
chr19	542214	542258	-0.09389
chr19	542340	542384	-0.21645
chr19	542414	542458	-0.73274
chr19	542504	542548	-0.18560
chr19	542596	542640	-1.05594
chr19	542694	542738	3.27432
chr19	542810	542854	-0.15722
chr19	542931	542977	-0.70455
chr19	542980	543024	0.96790
chr19	543078	543122	0.52012
chr19	543148	543192	-0.04880
chr19	543230	543274	-0.56163
chr19	543322	543366	-0.00439
chr19	543408	543453	1.02900
chr19	543494	543538	0.48683
chr19	543560	543604	-0.22468
chr19	543623	543673	-0.44706
chr19	543731	543781	-0.38927
chr19	543995	544040	-0.53474
chr19	544044	544088	0.00176
chr19	544113	544157	0.01959
chr19	544208	544256	-1.20170
chr19	544682	544726	0.14784
chr19	544755	544799	0.09234
chr19	544825	544869	-0.36927
chr19	544922	544978	0.12136
chr19	544991	545035	-1.44791
chr19	545069	545113	-0.31007
chr19	545165	545209	-1.08824
chr19	545253	545297	-0.76293
chr19	545337	545381	1.16408
chr19	545401	545445	1.02902
chr19	545466	545510	-1.89563
chr19	545585	545629	-0.10792
chr19	545636	545680	-0.04942
chr19	545761	545805	-1.02996
chr19	545874	545918	1.97632
chr19	546326	546370	1.23108
chr19	546389	546433	-1.20045
chr19	546489	546534	0.97997
chr19	546622	546666	-0.00170
chr19	546722	546766	0.48391
chr19	546778	546822	-0.79646
chr19	546865	546909	0.47125
chr19	546956	547000	1.75138
chr19	547048	547092	1.51330
chr19	547115	547159	-0.00016
chr19	547162	547206	0.54287
chr19	547229	547273	0.57226
chr19	547276	547320	1.57402
chr19	547342	547386	-0.23041
chr19	547418	547462	-0.32927
chr19	547480	547524	-0.39520
chr19	547557	547611	0.50256
chr19	547699	547743	0.53914
chr19	547784	547828	0.69067
chr19	547858	547902	0.37839
chr19	547989	548033	-1.24738
chr19	548048	548092	0.36526
chr19	548109	548153	0.58174
chr19	548183	548227	0.00154
chr19	548231	548275	-1.03172
chr19	548383	548439	0.54690
chr19	548884	548928	-1.08804
chr19	548966	549010	-0.12346
chr19	549043	549087	0.35177
chr19	549167	549211	0.44714
chr19	549217	549276	0.70154
chr19	549910	549954	0.50697
chr19	550183	550231	-0.08781
chr19	550256	550300	0.43260
chr19	550357	550404	-0.36197
chr19	550412	550456	2.38172
chr19	551018	551072	-0.04013
chr19	551096	551140	0.38014
chr19	552544	552588	-0.26387
chr19	552604	552648	0.19570
chr19	552725	552771	-0.00900
chr19	552857	552901	-0.46809
chr19	552945	552991	0.79071
chr19	553052	553096	0.77519
chr19	553513	553557	0.92626
chr19	553625	553669	-0.43011
chr19	553722	553773	0.12184
chr19	553849	553893	0.90654
chr19	553901	553945	-0.78437
chr19	554247	554291	-0.28250
chr19	554417	554461	0.02060
chr19	554532	554576	0.42332
chr19	554731	554775	0.48701
chr19	555340	555384	-1.08929
chr19	555465	555509	0.63886
chr19	555566	555610	-0.41557
chr19	555671	555715	0.58598
chr19	555724	555769	-0.05255
chr19	555812	555856	0.22116
chr19	555878	555922	-0.00595
chr19	555932	555976	0.47231
chr19	556036	556080	0.30254
chr19	556204	556248	-0.21292
chr19	556289	556333	0.37249
chr19	556852	556896	0.00095
chr19	556930	556974	0.63968
chr19	557030	557089	-0.01789
chr19	558204	558259	-0.40179
chr19	558272	558316	0.21652
chr19	558338	558382	-0.88208
chr19	558476	558520	0.17809
chr19	558535	558579	-0.42798
chr19	558640	558684	0.00397
chr19	558896	558940	0.24668
chr19	559170	559214	1.19580
chr19	559234	559278	0.75949
chr19	559315	559359	1.14184
chr19	559407	559451	-0.00371
chr19	559533	559577	-0.24672
chr19	559625	559669	-0.64033
chr19	559683	559727	1.07259
chr19	559828	559872	0.37792
chr19	559878	559922	1.35050
chr19	559947	559991	0.57557
chr19	560119	560163	0.78755
chr19	560234	560278	0.36032
chr19	560316	560360	-0.20979
chr19	560432	560476	-0.16453
chr19	560912	560971	-0.43136
chr19	561044	561088	-0.19153
chr19	561155	561199	0.55692
chr19	561244	561288	-0.24132
chr19	561503	561547	1.42098
chr19	561565	561609	0.27984
chr19	561621	561665	0.62480
chr19	561738	561782	2.10982
chr19	562298	562342	1.44115
chr19	562357	562401	0.53715
chr19	562481	562525	1.39223
chr19	562569	562624	2.07918
chr19	563208	563252	0.97641
chr19	563334	563393	0.23404
chr19	564020	564064	0.94885
chr19	564222	564266	0.70584
chr19	564478	564522	0.76354
chr19	564732	564776	0.72779
chr19	564823	564867	0.65008
chr19	564995	565039	-0.25256
chr19	565046	565090	1.23275
chr19	565123	565167	-0.87726
chr19	565235	565283	0.78268
chr19	565308	565352	-0.67451
chr19	565409	565453	-1.87332
chr19	565670	565714	1.49209
chr19	565728	565772	0.11644
chr19	565884	565928	-0.58438
chr19	566002	566061	-1.27697
chr19	566119	566173	-0.38025
chr19	566571	566614	-1.51853
chr19	566614	566670	-0.54937
chr19	566671	566715	0.49523
chr19	566722	566766	-0.00043
chr19	567830	567875	-1.36100
chr19	567931	567975	0.68103
chr19	568134	568178	0.98509
chr19	568210	568254	-0.11528
chr19	568294	568338	-0.04697
chr19	568381	568425	0.49535
chr19	568462	568506	-0.01224
chr19	568565	568609	0.19955
chr19	568651	568695	0.52479
chr19	568758	568802	0.00297
chr19	568846	568890	0.02162
chr19	568925	568969	-0.11876
chr19	569002	569046	-0.69548
chr19	569079	569123	-0.26124
chr19	569179	569223	-0.00757
chr19	569291	569335	-0.06143
chr19	569399	569443	-0.28768
chr19	569559	569603	-0.00071
chr19	569625	569669	0.48466
chr19	569761	569805	0.36607
chr19	569813	569857	-1.54439
chr19	569916	569960	-1.00578
chr19	569987	570031	-1.17285
chr19	570079	570123	0.18147
chr19	570164	570208	0.42960
chr19	570263	570307	0.69012
chr19	570360	570404	-0.15589
chr19	570437	570481	0.56719
chr19	570529	570574	-0.12042
chr19	570792	570836	0.34154
chr19	570857	570901	-1.95882
chr19	570908	570952	0.52917
chr19	571093	571137	0.75489
chr19	571205	571249	-0.25329
chr19	571261	571305	0.25950
chr19	571325	571369	-0.83797
chr19	571471	571515	-0.14209
chr19	571570	571615	0.16217
chr19	571635	571679	-0.23782
chr19	572054	572098	-0.20606
chr19	572880	572924	-0.56211
chr19	572947	572991	-0.28197
chr19	573020	573064	-0.15182
chr19	573140	573184	-0.61204
chr19	573458	573502	-0.56193
chr19	573550	573594	0.57414
chr19	573812	573856	-1.65331
chr19	573969	574013	0.47594
chr19	574071	574115	-0.24808
chr19	574194	574238	-0.26644
chr19	574270	574314	-1.71581
chr19	574440	574484	-0.94239
chr19	574586	574630	-1.33132
chr19	574684	574728	-0.56192
chr19	574750	574794	1.07399
chr19	574850	574894	0.47435
chr19	574917	574976	1.32155
chr19	575435	575479	-0.27927
chr19	575556	575600	-0.35034
chr19	575652	575696	0.56519
chr19	575888	575932	-0.00154
chr19	575969	576013	-0.88144
chr19	576051	576095	-0.06337
chr19	576220	576265	0.87655
chr19	576288	576332	-0.30961
chr19	576390	576434	-0.67520
chr19	576446	576490	-1.02510
chr19	577934	577993	0.53919
chr19	578003	578062	0.46971
chr19	578098	578142	-0.83098
chr19	579069	579113	-1.37428
chr19	579263	579307	0.52610
chr19	579311	579355	-0.58937
chr19	579420	579464	-0.59766
chr19	579574	579633	0.18632
chr19	580229	580273	-0.03492
chr19	580336	580388	-0.27131
chr19	580388	580440	0.63092
chr19	580476	580520	0.22916
chr19	581178	581222	2.07479
chr19	581282	581327	0.26050
chr19	581383	581427	-0.43285
chr19	581490	581534	-0.13716
chr19	581584	581628	-0.31885
chr19	581695	581739	-0.35152
chr19	581812	581871	-0.68018
chr19	583284	583328	0.83783
chr19	583410	583454	2.75628
chr19	583474	583518	2.92199
chr19	583547	583591	3.65467
chr19	583654	583698	-0.04269
chr19	583733	583777	1.36158
chr19	583920	583964	1.78588
chr19	584045	584090	1.58906
chr19	584153	584197	-0.15790
chr19	584205	584249	0.41049
chr19	584311	584355	0.62989
chr19	584398	584442	0.44518
chr19	584495	584539	-0.40564
chr19	584579	584623	0.59060
chr19	584664	584708	0.81387
chr19	584740	584784	1.14595
chr19	584974	585033	2.58232
chr19	585176	585220	1.49349
chr19	585270	585317	1.01618
chr19	585377	585421	1.64566
chr19	585486	585538	1.51828
chr19	586178	586222	0.62346
chr19	586285	586329	-0.52995
chr19	586333	586377	0.05281
chr19	586432	586476	-0.46928
chr19	586567	586611	-1.18448
chr19	586658	586717	1.75389
chr19	587163	587219	0.54744
chr19	587256	587315	-0.01463
chr19	587633	587692	-0.32439
chr19	588365	588424	-0.37325
chr19	588482	588529	-0.07528
chr19	589353	589397	1.01547
chr19	589400	589444	-0.83464
chr19	589490	589534	0.94450
chr19	589567	589615	-0.25952
chr19	589644	589688	-0.31575
chr19	589743	589787	0.36243
chr19	589838	589882	-0.16935
chr19	589916	589960	0.26041
chr19	589984	590028	-0.13449
chr19	590032	590076	0.32748
chr19	590114	590158	-0.62776
chr19	590211	590255	-0.04720
chr19	590312	590356	2.62765
chr19	590589	590633	1.00551
chr19	590727	590771	1.85273
chr19	590782	590826	0.74458
chr19	590891	590935	-0.00577
chr19	591001	591045	-0.29423
chr19	591050	591094	-0.54788
chr19	591103	591147	-0.99870
chr19	591182	591226	0.61885
chr19	591242	591286	0.00018
chr19	591349	591393	-0.77867
chr19	591413	591457	0.95325
chr19	591478	591522	0.58740
chr19	591696	591740	-0.01464
chr19	591752	591796	-0.18001
chr19	591819	591863	0.75708
chr19	591912	591956	0.59909
chr19	591959	592003	0.63052
chr19	592628	592672	1.11973
chr19	592710	592754	0.04131
chr19	592825	592869	1.41223
chr19	592915	592959	0.91653
chr19	592968	593012	2.19201
chr19	593071	593115	-1.65704
chr19	593147	593191	-0.31378
chr19	593731	593775	-0.09814
chr19	593787	593831	0.56661
chr19	593927	593971	-0.10243
chr19	594025	594069	0.00052
chr19	594129	594173	-0.62852
chr19	594244	594288	-1.38144
chr19	594327	594371	1.32186
chr19	594413	594457	-0.49708
chr19	594571	594615	1.62758
chr19	594660	594704	1.91106
chr19	594780	594824	0.40306
chr19	595068	595112	-0.95860
chr19	595408	595458	-0.03822
chr19	595574	595618	0.65471
chr19	595647	595691	0.42327
chr19	595757	595801	-1.49390
chr19	595852	595896	-0.97402
chr19	595968	596012	-0.63078
chr19	596024	596068	0.71855
chr19	596096	596140	-0.25716
chr19	596154	596198	-1.21342
chr19	596223	596268	-0.90765
chr19	596629	596678	0.35994
chr19	596695	596739	0.15291
chr19	596760	596804	-1.03091
chr19	596851	596901	0.58654
chr19	596976	597020	0.42063
chr19	597038	597082	0.50794
chr19	597146	597190	0.10799
chr19	597219	597263	0.00124
chr19	597314	597358	-0.74490
chr19	597361	597405	1.13892
chr19	597467	597514	0.56990
chr19	597594	597638	-0.42916
chr19	597650	597694	-0.05876
chr19	597769	597813	0.90714
chr19	597846	597890	-0.00945
chr19	597931	597975	0.44168
chr19	598046	598090	-0.16169
chr19	598174	598218	-0.18075
chr19	598282	598331	0.64045
chr19	598349	598393	0.34693
chr19	598413	598457	1.53765
chr19	598573	598632	-0.74883
chr19	598632	598675	1.04889
chr19	598713	598757	0.82543
[truncated: 742,753 more rows]
