# Supplementary material for: The Euchromatic and Heterochromatic Landscapes Are Shaped by Antagonizing Effects of Transcription on H2A.Z Deposition
Source: PLoS Genet. 2009 Oct 16;5(10):e1000687. doi: 10.1371/journal.pgen.1000687 (PMC2754525; doi:10.1371/journal.pgen.1000687)
Supplement: Dataset S3 — UCSC Genome browser-ready file containing the log2 enrichment ratios of the H3K36me3/H4 and H4K4me1/H4 ChIP-chip experiments described in this work. The sum of Dataset S1, S2, S3, S4, S5 represents all the human ChIP-chip experiments described in this work. (6.32 MB GZ) [file pgen.1000687.s016.gz › Hardy_Supp_Dataset3.bed]

track type=wiggle_0 name=H3K36me_vs_H4 description="Hardy_H3K36me_vs_H4__log2_ratio_hg18" db=hg18 visibility=full color=255,153,0 group=user autoScale=off maxHeightPixels=128:64:16 graphType=bar yLineMark=1 yLineOnOff=on windowingFunction=mean viewLimits=-2:2 gridDefault=on
chr19	53910	53969	0.14644
chr19	55998	56057	-1.40256
chr19	108264	108323	-0.81843
chr19	109793	109844	-2.75554
chr19	110236	110295	-1.91885
chr19	207774	207833	-1.11659
chr19	209290	209349	-1.12976
chr19	210373	210432	-0.01467
chr19	211929	211980	-1.54289
chr19	216730	216789	-0.22333
chr19	216822	216881	-0.01390
chr19	216967	217026	-0.55883
chr19	217028	217087	0.63596
chr19	217117	217176	-0.03473
chr19	217201	217260	-0.11561
chr19	217352	217411	-1.44836
chr19	217496	217555	1.48942
chr19	217616	217675	-1.56331
chr19	217694	217753	-0.06734
chr19	217784	217839	-0.29516
chr19	217910	217969	-0.34043
chr19	218002	218061	0.05347
chr19	218068	218112	-0.13383
chr19	218168	218212	0.13771
chr19	218285	218329	-0.19906
chr19	218369	218413	1.35717
chr19	218439	218483	-0.12564
chr19	218516	218560	-0.58609
chr19	218584	218629	0.24886
chr19	226119	226178	-0.32042
chr19	226210	226256	-0.69784
chr19	226311	226370	0.29180
chr19	226447	226496	0.31592
chr19	226576	226623	0.61380
chr19	226634	226684	-1.17542
chr19	226703	226754	-1.47612
chr19	226786	226832	-0.91418
chr19	226846	226901	0.00423
chr19	226925	226984	0.70749
chr19	227017	227076	0.46967
chr19	227109	227153	-0.27125
chr19	227224	227270	0.05342
chr19	227277	227321	-0.56781
chr19	227424	227477	-0.29777
chr19	227477	227527	-0.69178
chr19	227527	227584	-1.61535
chr19	227616	227675	-0.08224
chr19	227697	227756	0.52810
chr19	228134	228193	1.08427
chr19	228233	228277	-0.05502
chr19	228290	228334	-0.20075
chr19	228391	228450	0.97546
chr19	228454	228503	1.01965
chr19	228539	228598	0.18332
chr19	228652	228704	0.85414
chr19	228753	228803	0.22796
chr19	228853	228897	0.67687
chr19	228928	228972	0.85742
chr19	228982	229041	0.05825
chr19	229356	229415	0.97707
chr19	230129	230188	1.24054
chr19	230272	230331	1.30475
chr19	230349	230396	0.91922
chr19	230467	230511	1.56988
chr19	230521	230565	0.43585
chr19	230615	230659	0.99818
chr19	230709	230753	-0.52551
chr19	230785	230829	-0.14139
chr19	230909	230953	1.23888
chr19	230999	231043	0.50467
chr19	231064	231108	2.28015
chr19	231125	231169	-0.10792
chr19	231192	231236	1.06578
chr19	231255	231299	0.48803
chr19	231354	231413	2.69349
chr19	231518	231562	-0.00403
chr19	231710	231756	1.49780
chr19	231943	231987	-0.76614
chr19	232009	232054	1.35627
chr19	232067	232126	1.86303
chr19	232186	232230	1.10851
chr19	232279	232323	1.46769
chr19	232406	232450	-0.24877
chr19	232510	232555	1.60205
chr19	232574	232618	0.76119
chr19	232654	232698	0.39246
chr19	232709	232753	-1.21228
chr19	232763	232807	0.40822
chr19	232818	232862	-0.05958
chr19	232883	232927	-0.55475
chr19	233009	233053	-0.18053
chr19	233090	233136	-2.51415
chr19	233164	233208	-0.40243
chr19	233274	233318	-0.18302
chr19	233589	233637	0.79868
chr19	233765	233811	1.08683
chr19	233815	233859	-0.59740
chr19	233933	233989	1.63754
chr19	234008	234052	-0.27582
chr19	234085	234138	1.19200
chr19	238398	238442	0.77753
chr19	238497	238541	0.33091
chr19	238585	238629	1.02810
chr19	238665	238713	-0.13283
chr19	238796	238840	-0.00761
chr19	238849	238893	0.13486
chr19	238926	238970	-0.56440
chr19	239014	239058	0.12408
chr19	239087	239131	-0.03297
chr19	239181	239225	0.58850
chr19	239265	239315	-0.00302
chr19	239321	239365	-0.89904
chr19	239397	239442	0.74514
chr19	239598	239648	1.20640
chr19	239700	239750	1.10588
chr19	239774	239818	-0.04271
chr19	239892	239940	-0.00396
chr19	239955	239999	-0.26238
chr19	240042	240086	0.32988
chr19	240110	240154	0.66780
chr19	240173	240217	0.25803
chr19	240233	240281	-1.42786
chr19	240343	240392	0.33222
chr19	240766	240810	0.37257
chr19	240873	240917	0.66244
chr19	240966	241010	-0.52602
chr19	241032	241076	0.18302
chr19	241129	241174	0.57312
chr19	241364	241410	1.54109
chr19	241449	241493	0.21549
chr19	241546	241590	0.77012
chr19	241642	241686	-0.48955
chr19	241712	241756	0.01260
chr19	241793	241837	-0.00447
chr19	241869	241913	0.39690
chr19	241937	241981	0.22756
chr19	242051	242095	-0.08174
chr19	242134	242178	-0.01364
chr19	242277	242321	-0.59273
chr19	242364	242408	-0.32811
chr19	242729	242773	-0.44830
chr19	242803	242847	0.49727
chr19	242912	242956	0.00035
chr19	242969	243013	0.88955
chr19	243026	243078	0.62814
chr19	243084	243128	-0.14409
chr19	243167	243211	0.15718
chr19	243236	243280	-0.24372
chr19	243303	243347	-0.70424
chr19	243378	243422	1.48647
chr19	243557	243601	0.55484
chr19	243660	243705	-0.65975
chr19	243737	243781	-0.71626
chr19	243789	243833	0.02092
chr19	243845	243896	-0.04090
chr19	243938	243987	-1.15357
chr19	244072	244116	-0.94806
chr19	244172	244216	-0.61229
chr19	244260	244314	-1.19568
chr19	244366	244413	0.08108
chr19	244438	244482	-0.00549
chr19	244550	244594	-0.61501
chr19	244620	244664	-0.22032
chr19	244719	244766	0.14796
chr19	244800	244844	0.00074
chr19	244918	244962	1.28455
chr19	245141	245197	-2.24059
chr19	245251	245296	-0.74004
chr19	245296	245347	-0.10515
chr19	245404	245449	-0.23626
chr19	245490	245534	1.36257
chr19	245566	245610	-0.63761
chr19	245642	245686	-0.03625
chr19	245707	245751	-1.00853
chr19	245754	245798	-1.23808
chr19	245829	245874	-0.56698
chr19	245928	245972	1.19105
chr19	246007	246052	0.12137
chr19	246123	246167	0.08772
chr19	246170	246214	1.08784
chr19	246246	246290	0.43678
chr19	246339	246383	-1.10831
chr19	246390	246435	0.03548
chr19	246601	246648	-0.85864
chr19	246690	246734	-0.08769
chr19	246746	246790	0.53576
chr19	246803	246847	-0.94191
chr19	246877	246927	-0.22096
chr19	246927	246980	0.57683
chr19	246980	247035	-0.47569
chr19	247077	247121	-0.21416
chr19	247195	247239	0.91451
chr19	247357	247411	-0.39441
chr19	247446	247505	0.59664
chr19	247530	247575	-0.20430
chr19	247580	247624	0.49328
chr19	247648	247692	-1.14579
chr19	247946	248000	-1.03980
chr19	252358	252417	-0.79724
chr19	252432	252487	-0.08132
chr19	255509	255553	0.48231
chr19	255593	255637	-0.30679
chr19	255687	255732	-0.24409
chr19	256396	256442	1.38620
chr19	256466	256510	1.26666
chr19	256582	256641	1.03236
chr19	256659	256703	-0.40082
chr19	256744	256788	0.46608
chr19	256812	256856	2.32333
chr19	256862	256906	0.66893
chr19	256945	256989	0.54690
chr19	257067	257111	-0.01752
chr19	257143	257187	-0.00093
chr19	257217	257261	-0.58030
chr19	257322	257366	0.69098
chr19	257397	257441	-0.54084
chr19	257539	257583	-0.01061
chr19	257616	257660	-0.02848
chr19	257698	257742	-0.25657
chr19	257766	257810	-0.52296
chr19	257845	257889	0.00058
chr19	257914	257973	1.41392
chr19	258018	258062	-0.39933
chr19	258101	258145	-1.33317
chr19	258182	258226	1.38750
chr19	258247	258291	0.27025
chr19	258340	258384	-0.73594
chr19	258407	258451	-0.50508
chr19	258515	258559	0.49602
chr19	258638	258689	1.05571
chr19	258704	258756	0.92783
chr19	258756	258811	0.03169
chr19	258820	258874	0.85780
chr19	258894	258938	0.45880
chr19	258974	259020	1.54825
chr19	259034	259082	0.47024
chr19	259105	259149	0.49974
chr19	259204	259248	0.82773
chr19	259273	259317	-0.70766
chr19	259339	259383	-0.15283
chr19	259404	259448	0.33926
chr19	259490	259534	-1.10914
chr19	259559	259603	-0.63864
chr19	259683	259727	-0.28383
chr19	259769	259813	0.29728
chr19	259852	259898	-0.04195
chr19	259909	259953	1.67166
chr19	260017	260061	-0.70074
chr19	260109	260153	-0.19855
chr19	260179	260223	1.43163
chr19	260266	260310	0.35690
chr19	260326	260370	-0.16802
chr19	260404	260448	-0.61564
chr19	260483	260530	0.48585
chr19	261069	261113	0.52131
chr19	261144	261188	0.26841
chr19	261198	261242	0.43166
chr19	261263	261307	-0.13627
chr19	261376	261420	-0.21247
chr19	261488	261532	0.94366
chr19	261608	261655	0.62583
chr19	261733	261778	0.93762
chr19	261808	261852	1.50371
chr19	261870	261914	0.08874
chr19	261948	261992	1.21463
chr19	262007	262051	1.88097
chr19	262081	262125	0.33426
chr19	262149	262193	0.43929
chr19	262221	262265	-0.55992
chr19	262326	262370	-0.47214
chr19	262387	262431	0.40215
chr19	262511	262555	0.39129
chr19	262580	262635	1.39103
chr19	262672	262717	0.74059
chr19	262768	262812	0.59511
chr19	262858	262902	1.22946
chr19	263169	263213	-0.08478
chr19	263231	263275	0.69726
chr19	263300	263344	-1.00692
chr19	264262	264306	0.91397
chr19	264393	264437	-0.60931
chr19	264489	264533	0.67153
chr19	264540	264584	0.33245
chr19	264628	264672	2.12119
chr19	264746	264790	-0.32873
chr19	264802	264846	0.46437
chr19	264872	264916	0.01271
chr19	264979	265026	0.86421
chr19	265083	265127	0.59476
chr19	265180	265224	0.87755
chr19	265277	265321	1.27493
chr19	265391	265435	0.24770
chr19	265457	265516	0.35736
chr19	265545	265589	0.27223
chr19	265635	265679	0.25010
chr19	265721	265771	-0.25396
chr19	270394	270453	-0.39804
chr19	270945	271004	1.52308
chr19	272304	272362	1.38826
chr19	272662	272721	2.42327
chr19	272753	272800	1.70322
chr19	272802	272846	0.66980
chr19	273775	273819	1.36578
chr19	273881	273926	1.93891
chr19	273942	273990	1.65768
chr19	274028	274080	1.28058
chr19	274366	274424	0.80106
chr19	274530	274586	2.36323
chr19	274625	274672	1.66464
chr19	275097	275147	2.09126
chr19	275722	275766	-0.60582
chr19	275809	275853	0.63023
chr19	275883	275927	1.01368
chr19	275955	275999	0.75114
chr19	276030	276074	1.31787
chr19	276111	276155	2.13549
chr19	276160	276207	1.86393
chr19	276274	276318	1.41430
chr19	276461	276505	0.78526
chr19	276564	276608	0.36507
chr19	276672	276716	0.49869
chr19	276769	276813	-0.34497
chr19	276822	276866	0.93030
chr19	276931	276975	-0.32045
chr19	277032	277076	0.00838
chr19	277079	277123	0.49544
chr19	277251	277295	-0.00665
chr19	277488	277535	0.79646
chr19	277570	277614	1.52866
chr19	277646	277690	1.40053
chr19	277700	277744	1.88812
chr19	277759	277803	2.63594
chr19	277889	277938	1.60341
chr19	277961	278005	1.59544
chr19	278024	278068	1.75757
chr19	278110	278154	1.03071
chr19	278273	278332	2.23046
chr19	278357	278401	1.00546
chr19	278420	278464	0.59502
chr19	278494	278546	1.21202
chr19	278575	278619	0.79466
chr19	278651	278695	1.35749
chr19	278711	278758	-0.46850
chr19	278847	278891	1.74996
chr19	278951	278995	2.02394
chr19	279040	279084	-0.18614
chr19	279150	279194	0.88012
chr19	279245	279291	2.00127
chr19	279841	279885	0.46628
chr19	279892	279951	2.35686
chr19	280291	280346	2.52036
chr19	281061	281107	2.53304
chr19	285209	285253	1.18891
chr19	285271	285329	2.66183
chr19	285382	285426	2.09257
chr19	285473	285521	2.46012
chr19	285581	285625	0.41034
chr19	285668	285712	0.53214
chr19	285764	285811	1.36505
chr19	285829	285875	1.67703
chr19	285886	285930	1.62068
chr19	285951	285995	2.40800
chr19	286049	286093	2.50674
chr19	286142	286201	1.84201
chr19	286254	286298	0.51837
chr19	286307	286351	0.43765
chr19	286378	286422	0.79092
chr19	286487	286531	-0.43780
chr19	286569	286613	0.49465
chr19	286660	286704	0.78701
chr19	286775	286819	-0.59710
chr19	286887	286931	0.68128
chr19	287017	287061	0.63078
chr19	287115	287159	-0.71848
chr19	287212	287256	-0.33619
chr19	287257	287301	-0.50555
chr19	287395	287439	-0.43141
chr19	291013	291072	1.00365
chr19	291692	291736	0.35803
chr19	291788	291838	0.84190
chr19	291921	291965	0.49582
chr19	291987	292031	-0.43584
chr19	292072	292116	-1.65311
chr19	292129	292173	0.42980
chr19	292200	292244	0.78365
chr19	292295	292339	1.55235
chr19	292369	292416	3.15085
chr19	292516	292566	1.55014
chr19	292629	292678	-0.51564
chr19	292680	292730	2.16504
chr19	292748	292804	1.84980
chr19	292853	292897	0.46721
chr19	292948	292994	0.88292
chr19	293071	293115	1.46715
chr19	293401	293445	0.81566
chr19	293653	293712	1.56936
chr19	293933	293977	-0.14615
chr19	294091	294144	-0.44371
chr19	294190	294234	-0.25798
chr19	294245	294289	-0.42040
chr19	294396	294440	-0.85774
chr19	294472	294518	0.38173
chr19	294553	294597	-0.63859
chr19	294623	294667	-0.01235
chr19	294677	294724	0.79850
chr19	294811	294855	-1.00744
chr19	294872	294927	0.70017
chr19	294943	294997	-0.22086
chr19	295114	295158	-0.07032
chr19	295201	295245	0.58116
chr19	295325	295369	0.91520
chr19	295766	295810	0.30078
chr19	295813	295857	0.55664
chr19	295974	296018	0.64642
chr19	296035	296087	-0.98948
chr19	296262	296306	-0.11846
chr19	296429	296476	-0.48944
chr19	296534	296580	0.81887
chr19	296639	296683	0.30978
chr19	296870	296923	-0.06315
chr19	296941	296999	0.17637
chr19	297037	297083	-0.69572
chr19	297128	297187	-0.13850
chr19	297219	297266	-0.26568
chr19	297280	297325	0.68347
chr19	297339	297393	-1.13548
chr19	299034	299081	-0.05991
chr19	299117	299161	-0.37494
chr19	299270	299314	0.34562
chr19	299324	299368	-0.81721
chr19	299392	299444	-0.24479
chr19	300867	300926	0.30661
chr19	303094	303148	-1.13088
chr19	303206	303259	-1.05016
chr19	303597	303641	-0.10909
chr19	304037	304096	-0.32432
chr19	304127	304186	0.03836
chr19	305791	305850	-0.18935
chr19	306186	306245	-1.44134
chr19	306264	306322	-0.49809
chr19	306349	306393	-0.24925
chr19	306397	306450	-0.47015
chr19	306813	306872	-0.49263
chr19	306932	306991	-2.08586
chr19	307001	307057	-1.00000
chr19	307120	307177	-1.29179
chr19	307189	307248	-1.21977
chr19	307251	307310	-0.00361
chr19	307327	307385	-0.04703
chr19	308404	308455	-0.21058
chr19	308515	308559	-0.17556
chr19	308595	308643	-2.02601
chr19	308686	308741	0.07120
chr19	308797	308856	-3.04250
chr19	309165	309224	-0.46389
chr19	309243	309290	0.78799
chr19	309620	309674	0.45629
chr19	309674	309719	-0.84461
chr19	312934	312978	-0.71214
chr19	312985	313037	0.05954
chr19	313052	313110	-2.71548
chr19	313117	313166	-0.66630
chr19	313218	313263	0.59700
chr19	313275	313319	0.00105
chr19	313327	313371	-1.44068
chr19	313377	313421	-0.04611
chr19	313438	313484	-0.10155
chr19	315564	315608	0.55623
chr19	315615	315659	-0.64348
chr19	315695	315739	-0.94116
chr19	315787	315833	0.36762
chr19	315942	315988	-0.72324
chr19	316009	316053	0.72467
chr19	316093	316139	-0.60062
chr19	316160	316215	0.28703
chr19	316229	316273	-0.81467
chr19	316367	316421	-0.50272
chr19	316461	316505	0.36232
chr19	316806	316859	-0.15191
chr19	317451	317510	-0.74321
chr19	317730	317789	-1.77281
chr19	317806	317855	-0.29697
chr19	317860	317913	-0.69940
chr19	317919	317963	0.39096
chr19	317994	318040	-0.01480
chr19	318057	318101	0.23644
chr19	318159	318203	-0.15952
chr19	318220	318270	-0.57947
chr19	318324	318383	-1.72620
chr19	318731	318775	-1.51663
chr19	318892	318950	-0.80970
chr19	318950	318992	-0.55334
chr19	319034	319078	0.54717
chr19	319181	319236	-0.51407
chr19	319287	319331	-0.81043
chr19	319383	319432	-0.63438
chr19	319506	319550	-0.71589
chr19	319587	319633	-0.73537
chr19	319702	319760	-0.98729
chr19	319869	319913	0.28002
chr19	320110	320167	-0.36118
chr19	320180	320226	-0.47629
chr19	320235	320289	0.06536
chr19	320351	320395	-0.79742
chr19	320494	320538	-0.67693
chr19	320542	320586	-0.89574
chr19	321006	321050	0.12753
chr19	321082	321126	0.34208
chr19	321838	321882	-0.06802
chr19	321925	321978	-0.66713
chr19	322039	322085	0.92388
chr19	322103	322147	-1.51993
chr19	322205	322249	0.67607
chr19	322259	322303	0.07547
chr19	322432	322477	-1.14307
chr19	322518	322576	-0.05283
chr19	322704	322748	-0.02333
chr19	322785	322832	-0.00437
chr19	323291	323350	-0.08249
chr19	323401	323445	0.50208
chr19	323448	323492	-0.02787
chr19	323502	323546	-1.78497
chr19	323561	323607	-0.01699
chr19	323629	323679	-0.34869
chr19	323701	323745	0.13917
chr19	323776	323822	1.37295
chr19	323862	323906	0.48083
chr19	324009	324056	-1.07838
chr19	324070	324124	-0.63994
chr19	324166	324225	-0.08125
chr19	324234	324283	-0.57267
chr19	324302	324346	0.34982
chr19	324375	324419	-0.62743
chr19	324443	324487	-0.48678
chr19	324496	324540	0.31674
chr19	324566	324610	-0.21524
chr19	324629	324673	0.35959
chr19	324695	324739	-0.18911
chr19	324781	324825	-0.45798
chr19	324866	324910	1.24002
chr19	324933	324980	-1.84951
chr19	325009	325053	0.19176
chr19	325143	325187	-0.48562
chr19	325283	325327	1.56828
chr19	325414	325458	-0.07895
chr19	325483	325527	0.48213
chr19	325870	325914	-0.42555
chr19	325942	325986	-0.32345
chr19	326007	326051	-0.19498
chr19	326120	326164	-0.06461
chr19	326231	326288	1.13993
chr19	326296	326353	0.48078
chr19	326387	326431	-0.61435
chr19	326472	326516	0.68357
chr19	326529	326573	-0.11643
chr19	326663	326708	1.16257
chr19	326779	326823	-0.53661
chr19	326857	326901	-0.12664
chr19	326935	326979	-0.51440
chr19	327040	327084	-0.51002
chr19	327140	327184	1.13022
chr19	327563	327622	-0.48397
chr19	327635	327679	-0.17674
chr19	328652	328702	0.03609
chr19	328724	328768	-0.21466
chr19	328793	328837	-0.68732
chr19	328880	328924	-0.49521
chr19	328971	329015	-0.32251
chr19	329026	329070	-1.10192
chr19	329092	329151	-1.33683
chr19	329197	329241	-0.41124
chr19	329266	329310	0.24888
chr19	329349	329393	-0.49168
chr19	329402	329446	-0.28925
chr19	329451	329495	-0.75784
chr19	329499	329543	-0.04202
chr19	329547	329591	-0.45779
chr19	329606	329663	0.71412
chr19	329721	329765	0.79307
chr19	330922	330966	-0.61070
chr19	331033	331080	0.24822
chr19	331088	331132	1.02369
chr19	331140	331187	-0.09936
chr19	331261	331320	-0.81136
chr19	331409	331468	0.08358
chr19	333709	333755	-0.38628
chr19	333764	333818	-0.74053
chr19	333822	333881	-0.22262
chr19	333899	333944	-1.54418
chr19	333950	334005	-1.40226
chr19	334195	334239	-0.31746
chr19	334987	335031	-1.19251
chr19	335081	335125	0.75879
chr19	335257	335301	0.25520
chr19	335337	335381	-0.07237
chr19	335447	335491	0.34375
chr19	335735	335788	0.17625
chr19	335808	335867	0.40650
chr19	339377	339436	0.06165
chr19	339483	339542	-0.57441
chr19	339779	339823	-1.14711
chr19	339903	339947	-0.93785
chr19	340503	340561	-0.07364
chr19	340770	340815	1.69823
chr19	340826	340870	-0.69662
chr19	341062	341106	-0.44020
chr19	341171	341215	1.45447
chr19	341237	341285	-1.01401
chr19	341298	341348	0.43492
chr19	341447	341491	-1.32722
chr19	341565	341609	0.29225
chr19	341690	341734	-0.62875
chr19	341740	341784	-0.52033
chr19	342005	342049	-0.06765
chr19	342476	342522	-0.32973
chr19	343064	343108	-0.00856
chr19	343557	343601	-0.51966
chr19	343655	343699	0.23758
chr19	343706	343750	-0.28029
chr19	343806	343863	-0.38381
chr19	343866	343910	-0.19170
chr19	343979	344027	0.02253
chr19	344117	344161	-1.26108
chr19	344378	344422	-0.78580
chr19	344474	344524	-1.15258
chr19	348331	348385	-1.24667
chr19	348454	348499	-1.06650
chr19	348547	348591	0.04369
chr19	348647	348691	-0.15884
chr19	348713	348762	0.24196
chr19	348868	348914	0.67217
chr19	348967	349011	-0.13225
chr19	349086	349130	0.70200
chr19	349140	349184	-1.00042
chr19	349244	349288	-0.75567
chr19	349317	349361	2.18258
chr19	349416	349460	0.96786
chr19	349463	349507	0.60885
chr19	349984	350028	-1.03387
chr19	350040	350084	-0.21819
chr19	350109	350155	0.13588
chr19	350181	350232	0.02228
chr19	350328	350372	-0.74247
chr19	350386	350430	-0.21865
chr19	350510	350554	1.22038
chr19	350589	350633	0.19952
chr19	352145	352189	-0.17222
chr19	352271	352315	0.13184
chr19	352374	352418	0.23814
chr19	352428	352472	0.41889
chr19	352483	352527	-0.11655
chr19	352581	352625	-1.89370
chr19	352684	352728	-0.05148
chr19	352805	352849	0.02180
chr19	352919	352963	-0.28380
chr19	353031	353079	0.48719
chr19	353106	353151	-0.17987
chr19	353206	353263	0.58710
chr19	353324	353368	-0.50998
chr19	353376	353420	0.80547
chr19	353435	353479	-1.06198
chr19	353521	353566	0.16431
chr19	354124	354168	-1.16000
chr19	354246	354294	-0.40586
chr19	354346	354390	-0.13989
chr19	354403	354447	-0.21225
chr19	354619	354663	-0.84962
chr19	354679	354723	-0.18528
chr19	354774	354818	0.35075
chr19	354873	354918	0.43117
chr19	354936	354980	-1.11048
chr19	355240	355284	-0.77539
chr19	355676	355720	0.40538
chr19	356108	356152	-0.03296
chr19	356199	356244	-0.10405
chr19	356261	356305	-0.97186
chr19	356331	356375	-0.97148
chr19	356441	356500	-0.49908
chr19	356578	356622	-0.02310
chr19	356693	356737	-0.34725
chr19	356740	356784	-0.21979
chr19	356856	356900	-0.07813
chr19	356905	356949	0.66259
chr19	356984	357039	1.66002
chr19	357058	357102	0.47333
chr19	357153	357197	0.45099
chr19	357261	357305	-0.04040
chr19	357338	357382	-0.25404
chr19	357427	357471	-1.00891
chr19	357507	357551	-1.36529
chr19	357595	357639	-0.39874
chr19	357648	357692	-0.01808
chr19	357795	357839	-0.53839
chr19	358060	358104	-1.11067
chr19	358160	358204	0.04630
chr19	358261	358305	-0.34728
chr19	358348	358392	-0.01746
chr19	358459	358503	0.73657
chr19	358570	358614	0.23121
chr19	358634	358678	-0.82345
chr19	358691	358735	-0.80938
chr19	358760	358804	-0.45973
chr19	358855	358899	0.41260
chr19	358990	359034	0.32302
chr19	359128	359172	0.74888
chr19	359207	359251	2.24657
chr19	359269	359313	0.91492
chr19	359319	359363	-0.08651
chr19	359393	359437	-0.01524
chr19	359446	359490	-0.36933
chr19	359570	359614	0.00736
chr19	359639	359683	-0.07390
chr19	359693	359737	1.35138
chr19	359808	359852	0.78963
chr19	359872	359916	-0.23085
chr19	359963	360007	0.58100
chr19	360015	360059	-1.15567
chr19	360324	360368	-1.03523
chr19	360392	360436	0.41952
chr19	360486	360544	-1.10804
chr19	360662	360710	0.62987
chr19	360881	360925	1.02887
chr19	360969	361013	-0.02079
chr19	361075	361119	0.74188
chr19	361202	361246	0.65779
chr19	361283	361333	0.60319
chr19	361368	361412	-0.34533
chr19	361448	361492	-0.62474
chr19	361511	361559	-0.20145
chr19	361657	361701	-0.06856
chr19	361711	361755	1.04108
chr19	362409	362458	0.45236
chr19	362519	362563	-0.20494
chr19	362579	362623	-0.95491
chr19	362632	362676	-0.23238
chr19	362703	362747	-1.07053
chr19	362882	362926	0.38942
chr19	362950	362994	-0.75038
chr19	363008	363052	-0.32207
chr19	363107	363151	-0.59158
chr19	363231	363275	-0.12299
chr19	363312	363356	-0.53399
chr19	363389	363433	0.30119
chr19	363452	363496	-0.16424
chr19	363513	363557	-1.14176
chr19	363581	363625	-0.06024
chr19	363655	363699	1.15022
chr19	363803	363847	-0.35405
chr19	364609	364668	-1.29548
chr19	364904	364951	-1.11567
chr19	364984	365043	-0.87837
chr19	365100	365146	-0.12162
chr19	365830	365875	0.00340
chr19	366751	366798	-0.80989
chr19	366856	366900	-0.53181
chr19	367054	367099	0.00491
chr19	367104	367148	-0.01352
chr19	367153	367198	-0.90193
chr19	367256	367300	0.61254
chr19	367327	367386	0.33300
chr19	367453	367497	-0.13456
chr19	367587	367633	1.50586
chr19	367738	367782	-0.26411
chr19	367842	367886	1.56102
chr19	367960	368004	-0.37990
chr19	368042	368099	0.61441
chr19	368169	368213	-1.22001
chr19	368226	368270	-0.72862
chr19	368307	368351	-0.10485
chr19	368384	368428	0.52958
chr19	368637	368682	-0.23638
chr19	368745	368789	-2.28559
chr19	368853	368897	-0.44350
chr19	368906	368950	0.24602
chr19	368993	369037	-0.23303
chr19	369055	369099	-0.80704
chr19	369171	369215	-0.74819
chr19	369244	369288	0.72254
chr19	369307	369351	-0.20317
chr19	369858	369902	-1.00392
chr19	369927	369971	-0.59808
chr19	370012	370056	-1.02430
chr19	370090	370134	-0.31686
chr19	370185	370229	0.01450
chr19	370746	370801	0.94862
chr19	370900	370944	-1.57293
chr19	371135	371186	0.06673
chr19	371212	371256	-0.38648
chr19	371386	371430	-0.08225
chr19	371496	371555	0.77314
chr19	371615	371672	-1.16788
chr19	371699	371758	-0.00715
chr19	372485	372544	0.90426
chr19	372615	372674	-0.26020
chr19	372951	373006	0.29156
chr19	373134	373178	-0.17408
chr19	373231	373275	-0.79157
chr19	373287	373331	0.30035
chr19	373418	373462	0.56207
chr19	373495	373539	0.36440
chr19	373645	373689	2.13207
chr19	373692	373751	0.23201
chr19	373808	373852	0.06363
chr19	373887	373936	-0.08328
chr19	374064	374108	-0.22569
chr19	374672	374716	1.36891
chr19	375062	375106	-0.85299
chr19	375178	375222	-0.56894
chr19	375292	375336	-0.08308
chr19	375360	375404	-0.62846
chr19	375418	375463	0.55397
chr19	375508	375552	-0.34513
chr19	375626	375670	0.16763
chr19	375722	375766	0.47905
chr19	375810	375854	-0.05977
chr19	375875	375919	-1.01554
chr19	375956	376000	-0.23110
chr19	376030	376074	-0.29324
chr19	376086	376130	0.86249
chr19	376204	376248	0.72805
chr19	376290	376334	0.37056
chr19	376336	376380	1.34616
chr19	376409	376453	0.57776
chr19	376482	376526	0.66313
chr19	376585	376644	0.15453
chr19	376671	376730	0.24566
chr19	377048	377092	-0.03801
chr19	377123	377167	-0.00998
chr19	377183	377227	0.84566
chr19	377289	377333	-0.08654
chr19	377936	377980	0.03398
chr19	378048	378092	-0.06881
chr19	378160	378217	0.38653
chr19	378271	378315	-0.52816
chr19	378336	378380	0.17034
chr19	378425	378469	-0.42147
chr19	378909	378953	0.39176
chr19	379253	379298	-0.34400
chr19	379324	379368	-1.19970
chr19	379405	379450	-0.39038
chr19	379478	379522	-0.03810
chr19	379570	379624	1.03475
chr19	379679	379738	0.09430
chr19	381323	381370	0.32496
chr19	381464	381523	-0.03192
chr19	381533	381592	0.98853
chr19	381614	381658	0.43730
chr19	381677	381721	0.25604
chr19	381765	381809	0.00129
chr19	381812	381856	0.32776
chr19	381860	381904	-0.18445
chr19	382172	382231	1.01001
chr19	385603	385647	-0.71641
chr19	385698	385742	0.01298
chr19	385790	385834	-1.36352
chr19	385888	385932	0.75993
chr19	386085	386129	0.80668
chr19	386169	386213	0.51264
chr19	386262	386306	-0.03919
chr19	386346	386390	-0.75908
chr19	386422	386466	-0.89225
chr19	386545	386602	-0.49506
chr19	386890	386934	-1.06711
chr19	386994	387038	-0.07182
chr19	387080	387124	-0.66970
chr19	387203	387247	0.72738
chr19	387287	387331	-0.42737
chr19	387387	387431	0.11226
chr19	387502	387546	-0.41133
chr19	387559	387603	-0.31095
chr19	387631	387675	-0.00495
chr19	387786	387830	-1.42267
chr19	387865	387909	1.00256
chr19	387941	387985	0.07045
chr19	388079	388123	-0.45983
chr19	388475	388519	-1.00182
chr19	388562	388606	-1.76682
chr19	388612	388656	-0.88060
chr19	388758	388803	-0.53025
chr19	388922	388976	1.42163
chr19	389324	389382	0.19429
chr19	389537	389581	-0.80270
chr19	389582	389626	0.62880
chr19	389660	389704	-0.50064
chr19	389750	389794	-0.71840
chr19	389815	389859	1.46997
chr19	389881	389925	-0.37920
chr19	389970	390014	-0.66852
chr19	390258	390302	0.56026
chr19	390359	390403	-0.70440
chr19	390500	390544	-0.53621
chr19	391360	391419	0.69208
chr19	391479	391523	0.32497
chr19	391596	391640	-0.30321
chr19	391675	391719	-0.42378
chr19	391745	391789	1.48559
chr19	391811	391855	-0.27872
chr19	391915	391959	-1.51390
chr19	392018	392062	-0.37199
chr19	392069	392113	-0.24968
chr19	392127	392171	0.19644
chr19	392351	392395	0.04421
chr19	392410	392465	0.18884
chr19	392478	392522	-0.31189
chr19	392552	392596	-0.69061
chr19	392907	392951	1.35827
chr19	392984	393028	-0.88685
chr19	393123	393167	-1.28919
chr19	395207	395261	-1.16724
chr19	395328	395372	-0.35365
chr19	395397	395442	-0.68996
chr19	395465	395509	-1.11316
chr19	395569	395620	-0.93447
chr19	395637	395684	-0.90821
chr19	395715	395759	-1.07854
chr19	396020	396064	0.48001
chr19	397934	397978	0.05136
chr19	397982	398041	1.32891
chr19	398875	398926	0.89739
chr19	398952	398996	-1.45811
chr19	399078	399122	-0.01064
chr19	399151	399206	0.99724
chr19	400883	400940	0.58186
chr19	400940	400993	0.34997
chr19	400999	401043	0.95662
chr19	401056	401100	-0.36016
chr19	401113	401157	-0.35919
chr19	401223	401267	-0.53325
chr19	401747	401797	0.59916
chr19	403982	404026	-0.43163
chr19	404067	404111	0.85984
chr19	404571	404615	-1.08753
chr19	404643	404687	0.67807
chr19	404733	404777	-0.22191
chr19	404819	404863	-0.42059
chr19	404911	404955	1.28092
chr19	405008	405058	-0.45006
chr19	405136	405184	0.70749
chr19	405216	405261	-0.03040
chr19	405316	405360	1.23127
chr19	405373	405417	-0.72551
chr19	406257	406301	-0.27586
chr19	406457	406501	-0.57014
chr19	406515	406559	0.54250
chr19	407130	407174	-0.48784
chr19	407204	407248	1.31030
chr19	407256	407300	0.56221
chr19	407363	407407	-0.52493
chr19	407442	407486	-0.50859
chr19	407526	407570	0.31936
chr19	407948	407992	1.06438
chr19	408705	408751	2.36453
chr19	408756	408800	0.05179
chr19	408811	408855	0.37791
chr19	408895	408939	-0.58088
chr19	409848	409892	-0.49204
chr19	409923	409967	0.45609
chr19	410015	410061	-2.14831
chr19	410665	410715	-0.46964
chr19	410785	410829	-0.47238
chr19	410885	410929	0.14674
chr19	410992	411051	1.41798
chr19	411081	411125	-0.00340
chr19	411169	411213	0.71417
chr19	411312	411356	0.18436
chr19	411403	411447	-0.36904
chr19	411521	411565	0.57666
chr19	411574	411618	0.50351
chr19	412011	412055	0.11371
chr19	412090	412134	0.63523
chr19	412182	412226	-0.80369
chr19	412624	412668	1.34495
chr19	412696	412740	-0.67695
chr19	412771	412815	0.45504
chr19	412823	412867	-0.67101
chr19	412912	412956	0.32775
chr19	413001	413045	-0.69195
chr19	413127	413171	-0.47800
chr19	413215	413259	-0.51026
chr19	413291	413335	-0.06414
chr19	413391	413435	0.67053
chr19	413468	413512	-0.35450
chr19	413591	413637	-1.09657
chr19	413668	413713	-0.98773
chr19	413718	413777	-0.66829
chr19	413914	413958	-0.52649
chr19	413975	414019	-0.33466
chr19	414368	414415	-0.57771
chr19	414465	414509	-1.38141
chr19	414510	414554	-0.76015
chr19	414614	414658	0.11044
chr19	414685	414729	0.26905
chr19	414809	414853	-0.24572
chr19	414880	414924	0.11165
chr19	414928	414972	-0.18808
chr19	415069	415113	0.01211
chr19	415188	415232	-0.29677
chr19	415283	415327	-0.36224
chr19	415365	415409	-0.68811
chr19	415449	415493	-0.69961
chr19	415502	415546	0.11845
chr19	415603	415647	-0.08335
chr19	415677	415721	-0.65351
chr19	415745	415798	-0.16828
chr19	418325	418369	-0.15210
chr19	418432	418476	-0.55246
chr19	418514	418568	0.16021
chr19	418604	418648	0.98915
chr19	418690	418734	0.05382
chr19	418768	418812	-0.69177
chr19	418885	418930	-0.05962
chr19	418956	419004	2.03554
chr19	419039	419083	-1.05056
chr19	419384	419428	-0.55101
chr19	419663	419707	-0.51365
chr19	419729	419773	-0.86453
chr19	420034	420078	-0.37941
chr19	420092	420136	-0.77195
chr19	420149	420193	0.39477
chr19	420724	420768	-1.03994
chr19	420809	420854	1.02531
chr19	420907	420951	-0.64454
chr19	421091	421135	0.62054
chr19	421160	421204	-0.00153
chr19	421588	421632	-0.17525
chr19	421674	421718	0.42221
chr19	421734	421778	-0.04232
chr19	421864	421908	-2.00238
chr19	421970	422014	-0.73977
chr19	422051	422096	0.50500
chr19	422624	422683	0.33239
chr19	423306	423350	-1.51405
chr19	423389	423433	-0.13230
chr19	423511	423555	1.77341
chr19	423572	423616	0.27397
chr19	423654	423706	-2.61382
chr19	425082	425126	-0.12962
chr19	425154	425198	-0.02980
chr19	425203	425247	-0.77892
chr19	425266	425310	0.62737
chr19	425401	425445	-0.75668
chr19	425477	425521	-0.59294
chr19	425545	425589	1.28753
chr19	425645	425689	0.20952
chr19	425722	425766	-0.12133
chr19	425783	425827	0.92894
chr19	425871	425915	0.65860
chr19	425996	426040	0.18078
chr19	426088	426132	-0.90343
chr19	426364	426418	-0.02087
chr19	426459	426503	-0.61283
chr19	426509	426553	-0.21932
chr19	426618	426669	0.81717
chr19	426703	426757	-2.08455
chr19	428998	429042	-0.28064
chr19	429065	429109	1.40655
chr19	429169	429213	-0.23519
chr19	429232	429276	-1.15498
chr19	429316	429360	-0.37544
chr19	429394	429439	-0.13729
chr19	429439	429482	-0.14965
chr19	429536	429587	0.22609
chr19	429615	429671	0.66924
chr19	429749	429793	-0.14888
chr19	429829	429873	0.49896
chr19	430846	430903	-0.66751
chr19	431288	431332	1.41967
chr19	431335	431380	-1.00312
chr19	431407	431452	-0.37329
chr19	432676	432725	1.98713
chr19	433606	433650	-0.15159
chr19	433682	433726	1.15300
chr19	433793	433837	-1.11368
chr19	433867	433911	-0.95569
chr19	434081	434128	-0.23730
chr19	434143	434188	1.09792
chr19	434310	434354	-1.26440
chr19	434361	434405	-0.24013
chr19	434480	434525	-0.03356
chr19	434700	434744	0.53446
chr19	434860	434904	0.21301
chr19	436152	436196	0.94633
chr19	436314	436358	0.89176
chr19	436402	436453	-1.97767
chr19	436668	436712	-0.64913
chr19	436747	436791	-1.45852
chr19	436851	436895	0.38378
chr19	436909	436953	1.04372
chr19	436990	437034	-0.20484
chr19	437054	437098	-0.32327
chr19	437228	437272	-0.07325
chr19	437315	437359	-0.50018
chr19	438052	438097	-0.01071
chr19	439570	439614	0.33040
chr19	439651	439696	-0.21945
chr19	439747	439791	-0.39973
chr19	439826	439870	0.72463
chr19	439905	439949	0.47760
chr19	439993	440037	0.30442
chr19	440127	440171	-0.15651
chr19	440222	440266	0.93202
chr19	440355	440399	-0.27484
chr19	440434	440478	0.26463
chr19	440506	440550	0.54742
chr19	440566	440610	-0.14847
chr19	440762	440806	-0.88989
chr19	440928	440972	0.30004
chr19	442294	442344	-0.75873
chr19	442409	442453	0.50747
chr19	442478	442522	-0.43563
chr19	442545	442589	-0.71093
chr19	442600	442644	-0.17128
chr19	443184	443228	-0.00062
chr19	443258	443303	-0.03507
chr19	443346	443390	-0.07849
chr19	443451	443495	-0.24013
chr19	443532	443576	-1.05374
chr19	444230	444274	-0.51280
chr19	444299	444343	-0.91748
chr19	444377	444421	-0.09719
chr19	444429	444473	-1.01384
chr19	444539	444583	-0.25903
chr19	444628	444672	-0.35272
chr19	444690	444734	-0.79588
chr19	445043	445087	-1.12667
chr19	445175	445219	1.79740
chr19	445256	445300	-0.49071
chr19	445322	445366	0.05936
chr19	445386	445430	0.93190
chr19	445442	445486	0.51182
chr19	445511	445555	0.09813
chr19	445579	445623	-0.23726
chr19	445720	445764	0.55103
chr19	445984	446028	-0.24057
chr19	446100	446144	-1.05056
chr19	446220	446264	-0.80134
chr19	446295	446339	0.47558
chr19	446359	446403	-0.82729
chr19	446430	446474	-1.15051
chr19	446517	446561	-1.62308
chr19	446645	446689	-0.10416
chr19	446770	446814	-0.22961
chr19	447201	447245	0.00609
chr19	447271	447315	-0.26490
chr19	447372	447416	-0.41360
chr19	447478	447522	-1.26085
chr19	447548	447592	-0.84963
chr19	448468	448512	-1.16612
chr19	448555	448599	1.02526
chr19	448841	448885	-0.90676
chr19	448895	448939	0.47026
chr19	448970	449014	0.60920
chr19	449083	449127	0.05266
chr19	449184	449228	-0.53595
chr19	449240	449284	0.34178
chr19	449313	449357	-0.83828
chr19	449358	449402	-0.17379
chr19	449433	449477	-0.51221
chr19	449485	449529	-0.07542
chr19	449591	449635	-0.83269
chr19	449690	449734	-0.53421
chr19	449762	449806	-1.13307
chr19	449844	449888	-0.39696
chr19	449950	449994	-2.46522
chr19	450783	450827	0.11318
chr19	450837	450881	0.77667
chr19	450896	450942	3.09947
chr19	451016	451060	-0.09803
chr19	451094	451138	0.20606
chr19	452631	452676	-0.33688
chr19	452828	452872	0.25994
chr19	452901	452945	-1.34283
chr19	452969	453016	-0.42123
chr19	453150	453199	-1.11526
chr19	453221	453280	-0.07704
chr19	455595	455651	-1.13622
chr19	455712	455756	-0.16391
chr19	455792	455836	0.39296
chr19	455858	455902	0.62531
chr19	456407	456451	0.01280
chr19	457443	457487	-0.42407
chr19	457531	457575	-0.06380
chr19	457597	457641	-2.08010
chr19	457675	457719	0.70307
chr19	457760	457804	-0.47289
chr19	457823	457867	-0.60365
chr19	457885	457929	-0.45681
chr19	457961	458005	1.27122
chr19	458022	458066	-0.96958
chr19	458108	458152	0.85104
chr19	458172	458218	0.65153
chr19	458272	458317	-0.91125
chr19	458328	458375	-0.66411
chr19	458425	458472	-1.17888
chr19	458538	458582	0.80697
chr19	458609	458653	1.91264
chr19	458705	458749	-0.00779
chr19	458810	458854	0.71155
chr19	458896	458940	0.00053
chr19	458957	459001	0.03792
chr19	459022	459066	-0.21472
chr19	459106	459155	-0.36476
chr19	459220	459269	-0.51376
chr19	459326	459370	-0.28108
chr19	459424	459468	-0.50331
chr19	459522	459566	-0.16136
chr19	459751	459795	-0.77230
chr19	459801	459846	-1.36139
chr19	459898	459942	0.30010
chr19	460003	460047	-0.34549
chr19	460118	460162	-0.49706
chr19	460191	460235	-0.22822
chr19	460267	460311	0.99737
chr19	460809	460853	-0.24012
chr19	460910	460954	-0.02573
chr19	461039	461083	0.64526
chr19	461392	461436	-0.79287
chr19	461498	461542	-0.12983
chr19	461573	461617	-0.65341
chr19	461779	461823	2.33696
chr19	462023	462082	0.24142
chr19	462136	462180	-0.09212
chr19	462230	462274	-0.61819
chr19	462356	462404	-0.88106
chr19	462419	462463	-0.32303
chr19	462534	462578	1.17984
chr19	462636	462680	-0.48682
chr19	462705	462749	-0.16235
chr19	462807	462854	0.46369
chr19	463510	463559	-0.01274
chr19	463614	463658	-0.79884
chr19	463915	463959	0.20570
chr19	464141	464185	-0.49739
chr19	464196	464240	-0.02309
chr19	464271	464316	1.00220
chr19	464323	464367	-0.23648
chr19	464422	464466	0.48946
chr19	464545	464589	0.73463
chr19	465431	465476	2.00713
chr19	465576	465621	-0.07883
chr19	465803	465847	-0.03960
chr19	465912	465956	0.63031
chr19	466228	466272	-0.13164
chr19	467070	467129	1.24437
chr19	468929	468973	-0.65162
chr19	469041	469085	-0.57370
chr19	469892	469936	0.62333
chr19	469972	470016	0.99667
chr19	470088	470132	-1.38077
chr19	470267	470311	-0.25981
chr19	470336	470380	1.87790
chr19	470387	470431	0.85698
chr19	470541	470585	0.05330
chr19	470629	470673	1.04338
chr19	470732	470776	-0.29500
chr19	470835	470879	-0.29521
chr19	470994	471039	1.72894
chr19	471048	471092	-0.10065
chr19	471163	471207	-0.33879
chr19	473778	473826	0.77712
chr19	473912	473956	-0.17224
chr19	474090	474134	1.04192
chr19	474646	474690	-0.22799
chr19	475027	475071	0.81977
chr19	475091	475135	-0.19519
chr19	475146	475190	0.55054
chr19	475202	475246	-0.52007
chr19	475277	475321	0.38849
chr19	475357	475401	-0.76117
chr19	475421	475465	0.09689
chr19	475500	475544	-0.04433
chr19	475575	475619	-0.89275
chr19	475651	475695	0.60414
chr19	476334	476378	-0.25536
chr19	477511	477555	-1.25569
chr19	477876	477920	-0.31874
chr19	477932	477978	-1.49822
chr19	477997	478056	0.18929
chr19	478733	478792	-0.57149
chr19	479955	479999	-0.12193
chr19	480043	480087	-0.58535
chr19	480460	480519	0.26671
chr19	480576	480620	-0.40361
chr19	480650	480694	1.04794
chr19	480754	480798	1.49153
chr19	480814	480858	0.69671
chr19	480876	480920	-0.03523
chr19	481249	481293	1.92205
chr19	481372	481416	-0.29228
chr19	481432	481476	0.70806
chr19	481847	481891	-0.51772
chr19	481978	482023	-0.86328
chr19	482023	482067	0.71862
chr19	482115	482159	-0.12606
chr19	482238	482282	0.30498
chr19	482301	482345	0.33783
chr19	482394	482438	-0.01949
chr19	482451	482495	1.06390
chr19	482513	482557	-0.18109
chr19	482633	482677	1.53786
chr19	482865	482909	0.89106
chr19	482929	482973	1.43456
chr19	483008	483052	0.57869
chr19	483078	483122	0.30764
chr19	483148	483192	-0.27096
chr19	483215	483259	0.54250
chr19	483313	483357	-1.01901
chr19	483405	483449	-0.40581
chr19	483491	483535	1.87670
chr19	483556	483600	0.39252
chr19	483656	483700	-0.21977
chr19	483760	483804	1.03172
chr19	483827	483871	-0.09061
chr19	483907	483951	1.42909
chr19	483989	484038	-0.85954
chr19	484093	484145	1.03637
chr19	484185	484229	-0.00903
chr19	484344	484389	-0.26537
chr19	484434	484479	0.21501
chr19	484498	484542	0.90914
chr19	484599	484643	1.81195
chr19	484702	484746	0.29831
chr19	484761	484805	1.15999
chr19	484820	484864	1.54865
chr19	484915	484959	-1.29192
chr19	484966	485010	-0.05035
chr19	485055	485104	0.30529
chr19	485116	485160	0.60914
chr19	485182	485226	0.52544
chr19	485250	485294	-0.13841
chr19	485344	485388	1.17167
chr19	485949	485993	-0.81475
chr19	486026	486070	0.82208
chr19	486108	486152	-0.11063
chr19	486207	486251	-0.00391
chr19	486272	486316	1.49707
chr19	486336	486384	0.73171
chr19	486411	486455	-0.07409
chr19	486507	486551	-0.36139
chr19	486609	486653	-0.76924
chr19	486723	486767	-0.16070
chr19	486823	486868	1.29204
chr19	486881	486925	0.86140
chr19	486956	487000	-0.59258
chr19	487184	487228	-0.70623
chr19	487252	487296	-0.32832
chr19	487301	487345	1.63289
chr19	487372	487416	-1.21903
chr19	487436	487480	0.37359
chr19	487508	487552	1.32266
chr19	487592	487636	-0.25047
chr19	487698	487743	-0.51806
chr19	487820	487864	-1.10687
chr19	487871	487915	0.42223
chr19	487938	487982	0.98602
chr19	488017	488061	-0.54139
chr19	488089	488133	-0.44374
chr19	488166	488210	0.45534
chr19	488248	488292	0.87295
chr19	488965	489024	1.17196
chr19	489189	489233	0.62898
chr19	489280	489324	0.52441
chr19	489332	489376	0.07718
chr19	489421	489476	-0.61612
chr19	489518	489577	1.68727
chr19	489614	489673	1.37837
chr19	489700	489744	0.35428
chr19	489749	489793	-0.20679
chr19	489850	489894	0.46271
chr19	489916	489960	0.48406
chr19	489986	490041	-0.15238
chr19	490095	490139	-0.24393
chr19	490179	490223	-0.65939
chr19	490258	490302	0.58655
chr19	490306	490350	-0.40843
chr19	490425	490469	1.00176
chr19	490534	490578	0.30396
chr19	490605	490649	0.50956
chr19	490694	490738	0.96135
chr19	490785	490829	0.59555
chr19	490897	490941	-0.55991
chr19	491880	491924	0.25453
chr19	491940	491984	0.36995
chr19	492035	492080	1.16840
chr19	492151	492195	0.29237
chr19	492200	492244	1.40389
chr19	492277	492321	0.34748
chr19	492334	492378	-0.20163
chr19	492447	492491	0.37121
chr19	492542	492588	0.59948
chr19	492599	492643	0.33146
chr19	492675	492719	0.75108
chr19	492816	492860	-0.20487
chr19	492911	492955	-0.28785
chr19	492981	493025	1.83098
chr19	493032	493091	1.53496
chr19	493118	493162	0.31194
chr19	493237	493281	0.16579
chr19	493307	493351	0.38717
chr19	493411	493455	0.45889
chr19	493544	493588	2.19592
chr19	493704	493748	1.54316
chr19	494892	494946	-1.11622
chr19	494982	495026	-0.52975
chr19	495050	495094	-0.24604
chr19	495142	495186	-1.10157
chr19	495209	495253	-0.00318
chr19	495272	495316	0.00992
chr19	495532	495576	-0.74008
chr19	495583	495627	-0.71749
chr19	495640	495689	-1.05034
chr19	496122	496166	0.53213
chr19	496176	496220	-1.61657
chr19	496239	496283	-0.20391
chr19	496302	496346	-1.03707
chr19	497090	497146	0.21612
chr19	497146	497199	-0.00156
chr19	497199	497255	-0.66941
chr19	497986	498030	0.62453
chr19	498128	498174	-0.20403
chr19	498239	498283	-0.12091
chr19	498337	498381	0.59292
chr19	498472	498516	-0.01799
chr19	498572	498616	0.92702
chr19	498821	498865	-0.36968
chr19	498872	498916	-0.21380
chr19	499170	499215	-0.72894
chr19	499236	499281	-0.08634
chr19	499372	499416	-0.15443
chr19	499522	499566	-0.51835
chr19	499651	499695	0.91965
chr19	499910	499954	-0.17318
chr19	499972	500016	-0.21557
chr19	500078	500122	-1.49375
chr19	500141	500185	0.08715
chr19	500256	500300	0.17329
chr19	500453	500497	0.62896
chr19	500516	500560	-0.61763
chr19	500578	500622	0.19106
chr19	500678	500722	-0.13143
chr19	500789	500833	-0.54510
chr19	500894	500940	0.44048
chr19	501178	501222	0.46598
chr19	501297	501341	-0.07858
chr19	501816	501860	-1.21100
chr19	502050	502094	-0.33460
chr19	502384	502428	0.46883
chr19	502448	502492	-1.69272
chr19	502539	502598	-0.03238
chr19	503399	503458	0.06556
chr19	503461	503505	0.69334
chr19	503983	504030	-1.44874
chr19	506155	506199	1.28703
chr19	506528	506576	-0.44234
chr19	506947	506991	-0.45884
chr19	507027	507071	-0.05552
chr19	507118	507162	0.22493
chr19	507198	507242	-0.68451
chr19	507599	507643	-0.07128
chr19	507654	507698	1.49321
chr19	508095	508139	0.34275
chr19	508203	508247	-0.68287
chr19	508252	508296	-0.06570
chr19	508349	508395	0.90350
chr19	509633	509692	0.09983
chr19	509695	509740	-0.03465
chr19	509874	509925	0.72251
chr19	509981	510025	0.60752
chr19	510038	510082	-0.13493
chr19	510097	510141	-0.31999
chr19	510205	510249	-0.72329
chr19	510299	510343	-0.61430
chr19	511407	511450	-0.50239
chr19	511450	511507	-0.21174
chr19	516701	516748	0.05521
chr19	521535	521579	-0.37609
chr19	521823	521867	-1.59160
chr19	522351	522399	-0.80412
chr19	523242	523293	0.28940
chr19	523302	523346	1.19074
chr19	523384	523429	-0.00494
chr19	523530	523574	-0.07263
chr19	523663	523707	-0.22359
chr19	523744	523788	-0.48460
chr19	523851	523895	2.11431
chr19	523952	523996	0.23222
chr19	524013	524057	-0.88682
chr19	524138	524182	-0.07195
chr19	524217	524261	0.62483
chr19	524295	524339	-1.24547
chr19	524396	524440	-0.61315
chr19	524455	524499	-0.88764
chr19	524504	524548	0.16460
chr19	524592	524636	-0.20390
chr19	524658	524702	-0.01128
chr19	524745	524791	0.02004
chr19	524890	524946	0.45070
chr19	525573	525617	0.86756
chr19	525652	525696	-0.09417
chr19	525733	525781	1.28676
chr19	525847	525891	0.62046
chr19	525961	526008	0.80642
chr19	526032	526082	0.98594
chr19	526105	526149	-0.44516
chr19	526211	526255	0.73713
chr19	526299	526347	2.25866
chr19	526387	526431	1.23088
chr19	526479	526523	-0.84167
chr19	526556	526600	-0.94062
chr19	526634	526678	0.57162
chr19	526736	526790	0.15671
chr19	526893	526937	-0.08302
chr19	526957	527001	-0.59942
chr19	527022	527066	0.81853
chr19	527176	527220	-0.31499
chr19	527232	527276	-0.02079
chr19	527318	527362	0.23799
chr19	527407	527457	-1.52795
chr19	527779	527823	0.70225
chr19	527879	527923	-0.87812
chr19	527996	528040	-0.39256
chr19	528100	528144	0.02204
chr19	528163	528207	1.11141
chr19	528270	528314	2.47377
chr19	528371	528415	0.41994
chr19	528497	528545	1.63679
chr19	528614	528658	0.23784
chr19	528702	528746	0.43908
chr19	528793	528837	-0.12008
chr19	528864	528908	-0.77374
chr19	528983	529027	-0.79632
chr19	529070	529114	-0.15899
chr19	529183	529227	0.26092
chr19	529272	529316	-0.52960
chr19	529364	529408	-0.43910
chr19	529488	529532	-0.06401
chr19	529532	529590	1.52456
chr19	529669	529714	-0.69474
chr19	530048	530100	0.04983
chr19	530134	530178	-0.34858
chr19	530241	530285	-0.16494
chr19	530366	530410	-0.02018
chr19	530441	530485	-0.20546
chr19	530505	530551	0.86864
chr19	530641	530685	-1.04853
chr19	530732	530776	0.95256
chr19	530798	530842	-1.04708
chr19	530867	530911	-0.23082
chr19	530918	530962	0.99739
chr19	531002	531046	0.03326
chr19	531068	531112	0.50384
chr19	531147	531191	-0.02787
chr19	531241	531292	-0.00521
chr19	531367	531411	-0.00992
chr19	531493	531537	0.15519
chr19	531585	531629	-0.27089
chr19	531648	531692	-1.12945
chr19	531754	531798	2.32776
chr19	532051	532095	-0.43292
chr19	532311	532355	0.51242
chr19	532422	532466	-0.00652
chr19	532537	532581	-0.00685
chr19	532676	532720	-0.48154
chr19	532772	532816	-0.07632
chr19	532837	532881	-0.93913
chr19	532890	532934	-1.33704
chr19	533006	533050	0.56474
chr19	533069	533113	-1.61532
chr19	533126	533170	-0.89854
chr19	533188	533232	-0.23821
chr19	533268	533312	0.47012
chr19	533381	533425	1.02489
chr19	533450	533494	0.60557
chr19	533534	533578	0.85883
chr19	533636	533680	0.53372
chr19	533708	533752	-0.16625
chr19	533809	533859	0.56376
chr19	533897	533954	1.19650
chr19	533973	534017	-0.53425
chr19	534051	534095	-0.09355
chr19	534125	534180	0.53171
chr19	534205	534249	0.41596
chr19	534279	534323	-0.12251
chr19	534335	534380	-0.06459
chr19	534398	534442	-1.08372
chr19	534501	534545	-0.35405
chr19	534581	534625	1.45139
chr19	534653	534697	0.75341
chr19	534766	534810	-0.44870
chr19	534898	534942	-0.18116
chr19	535014	535058	1.72029
chr19	535087	535131	-0.45504
chr19	535203	535248	0.31583
chr19	535310	535354	2.02678
chr19	535380	535424	-2.56808
chr19	535428	535472	-0.10647
chr19	535580	535624	0.04508
chr19	535661	535705	-0.06211
chr19	535771	535815	0.31501
chr19	535866	535910	-0.12801
chr19	535936	535980	0.66358
chr19	536013	536057	-0.26750
chr19	536141	536200	0.77252
chr19	536209	536260	0.76504
chr19	536280	536324	-0.46866
chr19	536454	536498	-0.61892
chr19	536648	536692	-0.17466
chr19	536760	536804	0.28977
chr19	536851	536895	-0.01892
chr19	536978	537022	0.31396
chr19	537035	537079	-0.33787
chr19	537082	537126	0.13924
chr19	537174	537218	0.76145
chr19	537602	537651	-1.26521
chr19	537735	537779	0.46998
chr19	537819	537863	-0.15551
chr19	538073	538127	1.90972
chr19	539079	539123	-0.99417
chr19	539151	539195	-0.02246
chr19	539206	539250	-0.27958
chr19	539276	539320	-0.40082
chr19	539389	539433	-0.08297
chr19	539494	539538	-0.23619
chr19	539610	539654	0.55478
chr19	539666	539710	-1.53149
chr19	539755	539799	-0.73783
chr19	539835	539879	0.20198
chr19	539933	539977	-1.24928
chr19	540000	540044	-0.51193
chr19	540059	540103	0.18901
chr19	540146	540190	0.14820
chr19	540237	540281	-0.13385
chr19	540297	540341	-0.57406
chr19	540436	540485	-1.57544
chr19	540550	540594	-1.44709
chr19	540702	540746	1.12764
chr19	541548	541592	-0.04431
chr19	541715	541759	-0.43207
chr19	541799	541843	0.20710
chr19	541863	541907	-0.21109
chr19	541974	542018	-0.07399
chr19	542062	542106	0.62119
chr19	542140	542184	0.11926
chr19	542214	542258	-0.40702
chr19	542340	542384	0.84921
chr19	542414	542458	-0.24666
chr19	542504	542548	1.95430
chr19	542596	542640	-0.42389
chr19	542694	542738	-0.72204
chr19	542810	542854	-0.00658
chr19	542931	542977	-0.80158
chr19	542980	543024	-0.63880
chr19	543078	543122	0.12029
chr19	543148	543192	-0.30100
chr19	543230	543274	-1.05833
chr19	543322	543366	-0.91296
chr19	543408	543453	-0.65407
chr19	543494	543538	0.52519
chr19	543560	543604	0.36296
chr19	543623	543673	-0.26169
chr19	543731	543781	0.32534
chr19	543995	544040	0.80334
chr19	544044	544088	-0.58922
chr19	544113	544157	-0.17100
chr19	544208	544256	0.53993
chr19	544682	544726	-0.41782
chr19	544755	544799	0.50908
chr19	544825	544869	-0.70956
chr19	544922	544978	-0.11269
chr19	544991	545035	0.17560
chr19	545069	545113	-0.08853
chr19	545165	545209	0.68295
chr19	545253	545297	-0.88515
chr19	545337	545381	-1.01785
chr19	545401	545445	0.01285
chr19	545466	545510	1.89483
chr19	545585	545629	-0.09943
chr19	545636	545680	0.14788
chr19	545761	545805	0.40666
chr19	545874	545918	-1.17360
chr19	546326	546370	-0.45021
chr19	546389	546433	0.44482
chr19	546489	546534	-0.61716
chr19	546622	546666	-0.17119
chr19	546722	546766	0.14017
chr19	546778	546822	2.65048
chr19	546865	546909	0.35476
chr19	546956	547000	-0.38944
chr19	547048	547092	-0.75159
chr19	547115	547159	-0.33436
chr19	547162	547206	-0.38678
chr19	547229	547273	-0.46655
chr19	547276	547320	-0.14982
chr19	547342	547386	0.52592
chr19	547418	547462	-0.33674
chr19	547480	547524	0.32980
chr19	547557	547611	-0.33867
chr19	547699	547743	0.81056
chr19	547784	547828	0.04284
chr19	547858	547902	0.33243
chr19	547989	548033	-0.90027
chr19	548048	548092	-0.06930
chr19	548109	548153	0.67660
chr19	548183	548227	0.76167
chr19	548231	548275	-0.77923
chr19	548383	548439	-0.50226
chr19	548884	548928	-0.73749
chr19	548966	549010	-0.58409
chr19	549043	549087	0.77180
chr19	549167	549211	-0.01850
chr19	549217	549276	0.03330
chr19	549910	549954	-0.72078
chr19	550183	550231	-0.31952
chr19	550256	550300	-0.00982
chr19	550357	550404	-0.08914
chr19	550412	550456	0.33544
chr19	551018	551072	-0.77912
chr19	551096	551140	-0.08676
chr19	552544	552588	-0.26881
chr19	552604	552648	-0.67768
chr19	552725	552771	-0.39622
chr19	552857	552901	-0.55485
chr19	552945	552991	-0.43828
chr19	553052	553096	-0.30588
chr19	553513	553557	-0.40005
chr19	553625	553669	-0.28022
chr19	553722	553773	-0.48267
chr19	553849	553893	0.50130
chr19	553901	553945	-0.18191
chr19	554247	554291	1.31479
chr19	554417	554461	0.04437
chr19	554532	554576	0.13431
chr19	554731	554775	-0.84817
chr19	555340	555384	0.34064
chr19	555465	555509	-0.08470
chr19	555566	555610	0.35870
chr19	555671	555715	-0.34150
chr19	555724	555769	-0.17317
chr19	555812	555856	-0.64137
chr19	555878	555922	-0.15653
chr19	555932	555976	0.80939
chr19	556036	556080	0.85911
chr19	556204	556248	0.00289
chr19	556289	556333	0.70417
chr19	556852	556896	-0.33424
chr19	556930	556974	0.00190
chr19	557030	557089	0.18172
chr19	558204	558259	0.77215
chr19	558272	558316	-1.46002
chr19	558338	558382	-1.47601
chr19	558476	558520	-0.99666
chr19	558535	558579	0.71434
chr19	558640	558684	0.46519
chr19	558896	558940	-0.50109
chr19	559170	559214	-0.17849
chr19	559234	559278	-0.11657
chr19	559315	559359	-0.57046
chr19	559407	559451	-0.60891
chr19	559533	559577	-0.63754
chr19	559625	559669	-0.16369
chr19	559683	559727	-0.48214
chr19	559828	559872	-0.59344
chr19	559878	559922	0.16636
chr19	559947	559991	0.01590
chr19	560119	560163	1.16178
chr19	560234	560278	0.60447
chr19	560316	560360	-1.32139
chr19	560432	560476	-0.17891
chr19	560912	560971	0.88559
chr19	561044	561088	-0.69112
chr19	561155	561199	-0.24798
chr19	561244	561288	0.00930
chr19	561503	561547	-0.66376
chr19	561565	561609	-0.09288
chr19	561621	561665	-0.91450
chr19	561738	561782	0.69219
chr19	562298	562342	-0.10399
chr19	562357	562401	1.39931
chr19	562481	562525	0.00202
chr19	562569	562624	0.61797
chr19	563208	563252	0.82605
chr19	563334	563393	1.43373
chr19	564020	564064	0.98019
chr19	564222	564266	0.00573
chr19	564478	564522	-0.16972
chr19	564732	564776	0.22998
chr19	564823	564867	0.80997
chr19	564995	565039	-0.03892
chr19	565046	565090	-0.10654
chr19	565123	565167	1.01557
chr19	565235	565283	0.72095
chr19	565308	565352	-0.60730
chr19	565409	565453	-0.00704
chr19	565670	565714	-0.11460
chr19	565728	565772	0.27422
chr19	565884	565928	0.98681
chr19	566002	566061	1.85906
chr19	566119	566173	1.06862
chr19	566571	566614	1.12236
chr19	566614	566670	1.83901
chr19	566671	566715	0.88322
chr19	566722	566766	0.50650
chr19	567830	567875	0.39445
chr19	567931	567975	0.04761
chr19	568134	568178	0.72399
chr19	568210	568254	-0.65149
chr19	568294	568338	0.40681
chr19	568381	568425	1.70795
chr19	568462	568506	-0.36427
chr19	568565	568609	-0.61246
chr19	568651	568695	0.00805
chr19	568758	568802	-0.00685
chr19	568846	568890	0.01456
chr19	568925	568969	-0.78925
chr19	569002	569046	-1.32451
chr19	569079	569123	0.64398
chr19	569179	569223	-0.31913
chr19	569291	569335	-0.54300
chr19	569399	569443	-0.31803
chr19	569559	569603	-0.33765
chr19	569625	569669	-0.04420
chr19	569761	569805	0.00287
chr19	569813	569857	0.46622
chr19	569916	569960	0.68201
chr19	569987	570031	0.65636
chr19	570079	570123	0.68665
chr19	570164	570208	0.85661
chr19	570263	570307	1.03384
chr19	570360	570404	1.39446
chr19	570437	570481	0.05053
chr19	570529	570574	1.19886
chr19	570792	570836	-0.38916
chr19	570857	570901	0.91509
chr19	570908	570952	0.54053
chr19	571093	571137	-1.16742
chr19	571205	571249	0.90874
chr19	571261	571305	1.14515
chr19	571325	571369	-0.47376
chr19	571471	571515	-0.26437
chr19	571570	571615	0.97867
chr19	571635	571679	-0.98572
chr19	572054	572098	1.23931
chr19	572880	572924	-0.58287
chr19	572947	572991	-0.10996
chr19	573020	573064	-0.84838
chr19	573140	573184	-0.11511
chr19	573458	573502	0.15615
chr19	573550	573594	-0.72767
chr19	573812	573856	0.12743
chr19	573969	574013	0.60382
chr19	574071	574115	-0.01464
chr19	574194	574238	0.44237
chr19	574270	574314	0.54272
chr19	574440	574484	0.61762
chr19	574586	574630	-0.22729
chr19	574684	574728	-0.06166
chr19	574750	574794	-0.02788
chr19	574850	574894	-0.37055
chr19	574917	574976	0.85027
chr19	575435	575479	-0.20780
chr19	575556	575600	-0.79571
chr19	575652	575696	1.16381
chr19	575888	575932	0.40297
chr19	575969	576013	1.24162
chr19	576051	576095	-0.43510
chr19	576220	576265	0.89481
chr19	576288	576332	0.40551
chr19	576390	576434	-0.21908
chr19	576446	576490	0.76565
chr19	577934	577993	0.51550
chr19	578003	578062	1.12364
chr19	578098	578142	-0.93913
chr19	579069	579113	-1.31178
chr19	579263	579307	0.78265
chr19	579311	579355	1.08092
chr19	579420	579464	0.78248
chr19	579574	579633	2.27159
chr19	580229	580273	-0.15267
chr19	580336	580388	1.30301
chr19	580388	580440	1.91085
chr19	580476	580520	-0.04582
chr19	581178	581222	-0.04762
chr19	581282	581327	2.75423
chr19	581383	581427	-0.53994
chr19	581490	581534	-0.20980
chr19	581584	581628	0.78935
chr19	581695	581739	0.50589
chr19	581812	581871	1.02129
chr19	583284	583328	-1.08400
chr19	583410	583454	-0.26356
chr19	583474	583518	-0.71580
chr19	583547	583591	0.50898
chr19	583654	583698	0.64014
chr19	583733	583777	-0.01545
chr19	583920	583964	1.21366
chr19	584045	584090	0.03036
chr19	584153	584197	0.78499
chr19	584205	584249	0.21208
chr19	584311	584355	0.71275
chr19	584398	584442	-0.33998
chr19	584495	584539	-0.30960
chr19	584579	584623	-0.19481
chr19	584664	584708	2.27100
chr19	584740	584784	-0.78486
chr19	584974	585033	2.01395
chr19	585176	585220	-0.28081
chr19	585270	585317	1.36859
chr19	585377	585421	0.63441
chr19	585486	585538	-0.10161
chr19	586178	586222	0.51250
chr19	586285	586329	1.02674
chr19	586333	586377	0.33538
chr19	586432	586476	1.15936
chr19	586567	586611	0.86541
chr19	586658	586717	0.71333
chr19	587163	587219	-0.79089
chr19	587256	587315	-0.70157
chr19	587633	587692	0.54373
chr19	588365	588424	1.04597
chr19	588482	588529	-0.52284
chr19	589353	589397	-0.17676
chr19	589400	589444	0.15629
chr19	589490	589534	1.05163
chr19	589567	589615	0.58110
chr19	589644	589688	0.40586
chr19	589743	589787	-1.06915
chr19	589838	589882	0.86648
chr19	589916	589960	-0.19097
chr19	589984	590028	2.26910
chr19	590032	590076	-0.52783
chr19	590114	590158	-0.88884
chr19	590211	590255	-1.19408
chr19	590312	590356	0.36166
chr19	590589	590633	-0.56446
chr19	590727	590771	0.36880
chr19	590782	590826	-0.09949
chr19	590891	590935	-0.67649
chr19	591001	591045	-0.34119
chr19	591050	591094	-1.24938
chr19	591103	591147	1.46901
chr19	591182	591226	0.50192
chr19	591242	591286	-0.48128
chr19	591349	591393	0.89094
chr19	591413	591457	0.06989
chr19	591478	591522	-0.00300
chr19	591696	591740	-0.82343
chr19	591752	591796	-1.42029
chr19	591819	591863	-0.01923
chr19	591912	591956	0.37575
chr19	591959	592003	-0.32341
chr19	592628	592672	0.53361
chr19	592710	592754	0.29765
chr19	592825	592869	-0.62585
chr19	592915	592959	0.01316
chr19	592968	593012	-0.88068
chr19	593071	593115	-1.69474
chr19	593147	593191	-0.01421
chr19	593731	593775	-0.13069
chr19	593787	593831	-0.45663
chr19	593927	593971	0.36764
chr19	594025	594069	-0.69656
chr19	594129	594173	1.28467
chr19	594244	594288	0.76464
chr19	594327	594371	0.95117
chr19	594413	594457	-1.83917
chr19	594571	594615	-0.20188
chr19	594660	594704	0.48235
chr19	594780	594824	0.74409
chr19	595017	595061	1.40950
chr19	595068	595112	-0.80628
chr19	595408	595458	-0.56728
chr19	595574	595618	-0.33150
chr19	595647	595691	-0.20620
chr19	595757	595801	-0.34192
chr19	595852	595896	-0.93839
chr19	595968	596012	-0.49921
chr19	596024	596068	0.34604
chr19	596096	596140	0.24099
chr19	596154	596198	0.43755
chr19	596223	596268	0.98279
chr19	596629	596678	1.07091
chr19	596695	596739	0.07503
chr19	596760	596804	1.90570
chr19	596851	596901	0.79760
chr19	596976	597020	0.53153
chr19	597038	597082	0.42783
chr19	597146	597190	0.68081
chr19	597219	597263	-0.45126
chr19	597314	597358	-0.01458
chr19	597361	597405	0.87832
chr19	597467	597514	0.60900
chr19	597594	597638	-0.92961
chr19	597650	597694	-1.00182
chr19	597769	597813	0.58674
chr19	597846	597890	-0.67720
chr19	597931	597975	0.14270
chr19	598046	598090	1.26507
chr19	598174	598218	-0.78328
chr19	598282	598331	-0.06297
[truncated: 595,763 more rows]
