# Supplementary material for: The Euchromatic and Heterochromatic Landscapes Are Shaped by Antagonizing Effects of Transcription on H2A.Z Deposition
Source: PLoS Genet. 2009 Oct 16;5(10):e1000687. doi: 10.1371/journal.pgen.1000687 (PMC2754525; doi:10.1371/journal.pgen.1000687)
Supplement: Dataset S4 — UCSC Genome browser-ready file containing the log2 enrichment ratios of the H3K4me2/H4, H4K4me3/H4, and H3K9me2/H4 ChIP-chip experiments described in this work. The sum of Dataset S1, S2, S3, S4, S5 represents all the human ChIP-chip experiments described in this work. (8.50 MB GZ) [file pgen.1000687.s017.gz]

Archive with 1 entries (1 files):
- Hardy_Supp_Dataset4.bed
