# Supplementary material for: The Euchromatic and Heterochromatic Landscapes Are Shaped by Antagonizing Effects of Transcription on H2A.Z Deposition
Source: PLoS Genet. 2009 Oct 16;5(10):e1000687. doi: 10.1371/journal.pgen.1000687 (PMC2754525; doi:10.1371/journal.pgen.1000687)
Supplement: Dataset S4 — UCSC Genome browser-ready file containing the log2 enrichment ratios of the H3K4me2/H4, H4K4me3/H4, and H3K9me2/H4 ChIP-chip experiments described in this work. The sum of Dataset S1, S2, S3, S4, S5 represents all the human ChIP-chip experiments described in this work. (8.50 MB GZ) [file pgen.1000687.s017.gz › Hardy_Supp_Dataset4.bed]

track type=wiggle_0 name=H3K4me2_vs_H4 description="Hardy_H3K4me2_vs_H4__log2_ratio_hg18" db=hg18 visibility=full color=180,180,180 group=user autoScale=off maxHeightPixels=128:64:16 graphType=bar yLineMark=1 yLineOnOff=on windowingFunction=mean viewLimits=-2:2 gridDefault=on
chr22	14533092	14533152	-0.53239
chr22	14533796	14533856	-0.70027
chr22	14617001	14617061	-0.83538
chr22	14661913	14661973	-0.18905
chr22	14732429	14732489	-1.53741
chr22	14795632	14795692	-0.11986
chr22	14797007	14797067	-0.39850
chr22	14799807	14799867	-0.90449
chr22	14851452	14851512	-0.23083
chr22	14884311	14884371	-0.07943
chr22	15019434	15019494	-0.23944
chr22	15248168	15248213	3.73914
chr22	15269713	15269773	-0.80861
chr22	15296208	15296268	-0.04467
chr22	15318435	15318495	-0.58134
chr22	15334421	15334481	-0.44780
chr22	15337289	15337349	-0.12066
chr22	15346722	15346782	-0.12303
chr22	15365792	15365852	-0.76759
chr22	15406088	15406133	-0.00556
chr22	15409053	15409098	-1.04849
chr22	15429430	15429488	-0.27944
chr22	15433569	15433629	-0.41332
chr22	15434722	15434782	0.50344
chr22	15438955	15439015	-0.13427
chr22	15439066	15439126	0.72525
chr22	15443447	15443492	-1.33773
chr22	15445644	15445689	0.04460
chr22	15446959	15447004	0.38720
chr22	15459889	15459949	-0.06767
chr22	15461002	15461062	0.85701
chr22	15461369	15461421	2.69693
chr22	15464954	15465014	2.28944
chr22	15466818	15466878	1.45529
chr22	15467729	15467779	0.07191
chr22	15469272	15469332	0.70582
chr22	15469696	15469744	1.17764
chr22	15470111	15470156	1.45849
chr22	15478270	15478322	-0.29428
chr22	15490998	15491058	-0.07788
chr22	15492254	15492313	-0.58343
chr22	15508441	15508499	-0.10972
chr22	15515975	15516035	0.36727
chr22	15528580	15528640	-0.40160
chr22	15530647	15530707	-0.06945
chr22	15532424	15532474	-1.77444
chr22	15533987	15534047	-0.52820
chr22	15536628	15536686	1.53615
chr22	15536905	15536965	0.04993
chr22	15538359	15538419	0.33710
chr22	15539039	15539099	-0.04512
chr22	15539253	15539313	0.06399
chr22	15552519	15552572	0.03451
chr22	15556034	15556088	0.23618
chr22	15556470	15556529	0.51020
chr22	15557264	15557319	-0.70211
chr22	15557864	15557911	-0.01050
chr22	15559064	15559124	-0.92165
chr22	15560437	15560482	-0.93376
chr22	15561478	15561523	0.23662
chr22	15562735	15562790	-0.17981
chr22	15564485	15564530	-0.00211
chr22	15566622	15566682	-0.03857
chr22	15566747	15566807	-0.07375
chr22	15566859	15566907	-0.24395
chr22	15567406	15567466	-0.68497
chr22	15567563	15567623	-0.66180
chr22	15567686	15567737	-0.08120
chr22	15567868	15567928	2.06048
chr22	15569143	15569203	0.66654
chr22	15573644	15573704	-2.31443
chr22	15573806	15573866	-0.36416
chr22	15573916	15573976	-0.14296
chr22	15574158	15574218	0.31392
chr22	15574331	15574391	-0.10696
chr22	15574948	15575007	0.59081
chr22	15576026	15576086	0.33405
chr22	15577872	15577932	-0.13195
chr22	15578126	15578186	0.72460
chr22	15578286	15578346	1.64135
chr22	15578503	15578563	2.88676
chr22	15579212	15579257	2.53829
chr22	15579428	15579488	2.30178
chr22	15579878	15579938	1.04644
chr22	15581446	15581506	0.03052
chr22	15583390	15583450	-0.41624
chr22	15583547	15583607	-0.73951
chr22	15583783	15583843	-0.22709
chr22	15584754	15584808	0.12814
chr22	15584941	15585001	0.43566
chr22	15586312	15586372	-0.07701
chr22	15587182	15587242	-0.10909
chr22	15588931	15588991	-0.17648
chr22	15589195	15589255	0.17899
chr22	15590283	15590343	0.49610
chr22	15590572	15590632	0.44765
chr22	15590831	15590891	-0.29612
chr22	15591301	15591354	-0.33239
chr22	15591495	15591555	0.03513
chr22	15591889	15591949	0.27557
chr22	15592215	15592275	-0.13934
chr22	15592797	15592857	0.00010
chr22	15593686	15593746	-0.38280
chr22	15594168	15594228	-0.11525
chr22	15596449	15596509	0.67704
chr22	15598387	15598447	-0.32518
chr22	15598564	15598624	-0.00977
chr22	15599731	15599791	-0.08457
chr22	15600245	15600305	-0.28508
chr22	15600466	15600526	0.38913
chr22	15601410	15601470	0.22912
chr22	15601948	15601993	0.95798
chr22	15602131	15602191	-0.41762
chr22	15605055	15605115	-0.18091
chr22	15605159	15605216	-0.02189
chr22	15605367	15605427	2.88002
chr22	15607517	15607577	-0.13171
chr22	15608629	15608687	2.39542
chr22	15618276	15618326	-0.22961
chr22	15633185	15633245	1.61832
chr22	15634148	15634208	-0.14033
chr22	15634911	15634971	0.60366
chr22	15636308	15636368	0.00189
chr22	15637289	15637349	-0.03388
chr22	15639840	15639900	0.46669
chr22	15640027	15640087	-0.64296
chr22	15640875	15640935	0.50130
chr22	15640985	15641045	0.34836
chr22	15641388	15641448	0.15033
chr22	15641602	15641662	-0.05059
chr22	15641720	15641780	-0.33278
chr22	15644056	15644116	0.49812
chr22	15644176	15644236	-0.00510
chr22	15644431	15644491	1.16475
chr22	15644764	15644824	0.98134
chr22	15644869	15644921	1.66454
chr22	15645172	15645229	0.55630
chr22	15645402	15645462	0.92791
chr22	15645570	15645628	0.03352
chr22	15645677	15645737	0.34105
chr22	15646270	15646330	0.22643
chr22	15646805	15646865	0.02824
chr22	15646959	15647019	0.51252
chr22	15647392	15647443	0.58592
chr22	15653179	15653239	0.12783
chr22	15653310	15653370	-0.00780
chr22	15653515	15653575	0.78722
chr22	15653661	15653721	0.85775
chr22	15659952	15660012	0.47699
chr22	15660331	15660391	-0.34707
chr22	15660662	15660722	0.05486
chr22	15660848	15660908	0.57969
chr22	15661079	15661139	-0.04523
chr22	15661215	15661275	0.65657
chr22	15661390	15661450	0.27587
chr22	15662518	15662578	0.26318
chr22	15662626	15662686	-0.28778
chr22	15662847	15662907	-0.04017
chr22	15663034	15663094	-0.05780
chr22	15663309	15663369	0.82438
chr22	15663770	15663830	-0.08301
chr22	15663894	15663954	-0.64069
chr22	15664057	15664117	-0.22762
chr22	15667642	15667702	0.34763
chr22	15667772	15667832	-0.26087
chr22	15668055	15668115	0.43384
chr22	15668180	15668240	-0.00258
chr22	15668346	15668406	-0.02565
chr22	15668478	15668538	-0.05698
chr22	15668741	15668801	-1.08508
chr22	15669011	15669071	-0.15892
chr22	15669129	15669189	-0.12520
chr22	15669249	15669309	0.29189
chr22	15669536	15669596	0.30790
chr22	15669782	15669842	0.41931
chr22	15669897	15669957	0.47516
chr22	15670024	15670084	-0.31122
chr22	15670267	15670327	-0.11884
chr22	15671641	15671701	-0.11853
chr22	15671765	15671825	0.16678
chr22	15671881	15671941	-0.66070
chr22	15672380	15672440	0.39041
chr22	15672549	15672609	-0.30119
chr22	15672931	15672991	0.14609
chr22	15673131	15673188	0.05493
chr22	15674406	15674466	0.27818
chr22	15676444	15676504	-0.61332
chr22	15677327	15677387	0.57311
chr22	15677546	15677606	0.48645
chr22	15677659	15677719	0.26491
chr22	15677982	15678042	-0.33946
chr22	15678156	15678216	0.60444
chr22	15678548	15678608	0.00394
chr22	15678748	15678808	0.42701
chr22	15679583	15679639	0.21049
chr22	15679731	15679780	-0.58663
chr22	15679921	15679981	0.02278
chr22	15681282	15681330	-0.02829
chr22	15681845	15681905	0.43972
chr22	15682160	15682220	0.26233
chr22	15682565	15682625	0.48280
chr22	15682669	15682729	0.49349
chr22	15682853	15682913	-0.00156
chr22	15683678	15683738	-0.05573
chr22	15684292	15684352	1.23982
chr22	15684400	15684460	0.41305
chr22	15684632	15684692	-0.04947
chr22	15684835	15684895	0.77776
chr22	15684961	15685021	0.71841
chr22	15685065	15685125	1.06537
chr22	15685251	15685311	1.18807
chr22	15685458	15685510	2.07132
chr22	15685660	15685720	2.05980
chr22	15685783	15685843	2.10596
chr22	15685927	15685987	2.75278
chr22	15686053	15686104	3.39945
chr22	15686193	15686253	2.35239
chr22	15686464	15686524	2.95835
chr22	15686635	15686695	1.29527
chr22	15686750	15686810	1.66551
chr22	15686875	15686935	0.62009
chr22	15687020	15687080	-0.11443
chr22	15687284	15687344	-0.02571
chr22	15688174	15688234	0.00248
chr22	15688323	15688382	0.75991
chr22	15688962	15689022	-0.00578
chr22	15689847	15689907	-0.05518
chr22	15690148	15690208	-0.09987
chr22	15690697	15690757	0.05238
chr22	15690915	15690975	0.02308
chr22	15691074	15691134	0.00065
chr22	15691524	15691584	-0.40525
chr22	15691673	15691727	-0.13139
chr22	15691859	15691919	-0.35767
chr22	15692118	15692178	-0.19901
chr22	15692226	15692280	-0.27380
chr22	15692341	15692396	-0.67858
chr22	15692524	15692584	-0.07625
chr22	15692648	15692708	-0.14799
chr22	15694994	15695051	-0.76421
chr22	15695127	15695183	-0.08460
chr22	15695676	15695736	-0.76683
chr22	15696142	15696202	0.37765
chr22	15696617	15696672	0.76719
chr22	15697058	15697118	-0.09050
chr22	15697170	15697230	0.57091
chr22	15697394	15697454	0.43034
chr22	15698153	15698213	0.93764
chr22	15698287	15698347	0.30902
chr22	15698508	15698568	1.28713
chr22	15698685	15698745	0.81994
chr22	15698899	15698959	0.99308
chr22	15699127	15699187	1.17518
chr22	15699555	15699615	1.10984
chr22	15700014	15700074	-0.08286
chr22	15701460	15701512	0.34810
chr22	15705108	15705159	-0.13574
chr22	15705302	15705347	-0.14047
chr22	15705503	15705548	-0.99798
chr22	15705755	15705804	-0.62767
chr22	15705955	15706002	-0.40093
chr22	15706543	15706588	0.43574
chr22	15706703	15706748	0.32632
chr22	15706810	15706855	-0.76085
chr22	15706933	15706978	-0.64175
chr22	15707085	15707131	-0.92762
chr22	15714026	15714086	-0.01633
chr22	15717135	15717195	-0.57994
chr22	15717738	15717793	0.30846
chr22	15718413	15718473	-0.67379
chr22	15719350	15719410	-0.80206
chr22	15719589	15719649	-0.00455
chr22	15720270	15720327	-0.48823
chr22	15720856	15720909	-0.86301
chr22	15721562	15721611	-0.23967
chr22	15727774	15727834	0.62948
chr22	15732674	15732722	-1.03922
chr22	15749153	15749213	-1.11400
chr22	15765925	15765985	-0.87853
chr22	15773113	15773173	0.63307
chr22	15773331	15773391	0.97176
chr22	15773752	15773812	0.35814
chr22	15773895	15773955	-0.21285
chr22	15774215	15774275	-0.08397
chr22	15774924	15774973	0.00069
chr22	15775640	15775700	-0.51703
chr22	15775786	15775839	0.80331
chr22	15776182	15776230	-0.33725
chr22	15776466	15776511	-0.27599
chr22	15777029	15777089	0.64166
chr22	15777322	15777382	-0.22604
chr22	15777550	15777610	-0.00602
chr22	15777855	15777915	0.38204
chr22	15778015	15778075	1.23810
chr22	15778150	15778195	1.72258
chr22	15779223	15779283	0.57787
chr22	15779386	15779431	1.04055
chr22	15779558	15779611	-0.19284
chr22	15779729	15779789	0.03353
chr22	15780507	15780567	0.00310
chr22	15780940	15781000	1.22413
chr22	15781360	15781420	-0.39340
chr22	15781689	15781749	-0.11344
chr22	15782049	15782098	-0.86947
chr22	15782773	15782833	-0.25542
chr22	15782982	15783036	-0.43144
chr22	15783195	15783240	-1.12595
chr22	15783381	15783441	0.01371
chr22	15784177	15784237	-0.13636
chr22	15784311	15784364	-0.29221
chr22	15784561	15784606	-0.10996
chr22	15784664	15784721	-0.08574
chr22	15784975	15785035	0.30465
chr22	15786870	15786921	-0.36617
chr22	15786978	15787023	0.31234
chr22	15787143	15787203	-0.35064
chr22	15787422	15787470	-0.20736
chr22	15788027	15788078	-0.07022
chr22	15788391	15788451	-0.22792
chr22	15788864	15788921	0.90611
chr22	15789445	15789505	-0.01429
chr22	15789696	15789756	0.20484
chr22	15789804	15789864	-0.26904
chr22	15789911	15789956	-0.49448
chr22	15790435	15790495	0.61319
chr22	15790770	15790820	-0.42530
chr22	15790883	15790941	-0.36553
chr22	15791652	15791697	0.48862
chr22	15791929	15791989	-0.01278
chr22	15792387	15792440	0.70013
chr22	15792501	15792554	0.06375
chr22	15792608	15792668	-0.06061
chr22	15793183	15793243	-0.30888
chr22	15793792	15793847	-0.10084
chr22	15793946	15794006	-0.47144
chr22	15794282	15794332	2.00566
chr22	15794387	15794447	-0.23824
chr22	15794529	15794574	0.09933
chr22	15795135	15795195	-0.02391
chr22	15795247	15795307	-0.02110
chr22	15795368	15795428	-0.24090
chr22	15795514	15795574	0.57887
chr22	15795773	15795833	0.00375
chr22	15796003	15796059	-0.28484
chr22	15796150	15796210	-0.69330
chr22	15796382	15796442	0.02118
chr22	15802189	15802249	0.81284
chr22	15805278	15805338	-0.03689
chr22	15805464	15805524	0.22371
chr22	15805926	15805986	-1.17374
chr22	15808031	15808091	0.00245
chr22	15808148	15808208	-0.29733
chr22	15808667	15808727	-0.07051
chr22	15809419	15809479	-0.32364
chr22	15809596	15809656	-0.95287
chr22	15809848	15809908	0.47859
chr22	15810241	15810301	0.89149
chr22	15810390	15810450	0.04449
chr22	15810712	15810760	0.58196
chr22	15813074	15813134	0.24021
chr22	15813189	15813249	-0.05954
chr22	15813464	15813524	0.04770
chr22	15813637	15813694	-0.21067
chr22	15813746	15813806	-0.93981
chr22	15813974	15814034	-0.38078
chr22	15814165	15814225	0.02131
chr22	15814557	15814606	-0.32949
chr22	15814776	15814827	0.05171
chr22	15814954	15815001	-0.14884
chr22	15815147	15815192	0.70265
chr22	15815321	15815381	-0.19286
chr22	15815858	15815903	-0.26889
chr22	15816071	15816116	0.01462
chr22	15816294	15816339	-0.51498
chr22	15816481	15816526	0.43835
chr22	15816647	15816707	0.01292
chr22	15816825	15816876	0.04760
chr22	15816953	15817000	0.44009
chr22	15817069	15817115	0.00082
chr22	15817178	15817224	-0.58211
chr22	15817350	15817395	-0.11117
chr22	15817552	15817597	-0.00408
chr22	15817708	15817753	-0.12482
chr22	15817912	15817972	-0.79770
chr22	15818024	15818083	0.36692
chr22	15818178	15818237	-0.61233
chr22	15818340	15818385	-0.11844
chr22	15818516	15818574	-0.10333
chr22	15818713	15818758	0.31121
chr22	15818837	15818882	-0.79167
chr22	15819067	15819116	-0.07406
chr22	15819300	15819360	-0.07363
chr22	15819422	15819477	-0.01947
chr22	15819719	15819779	-0.03109
chr22	15820188	15820248	-0.04076
chr22	15820355	15820400	-0.39030
chr22	15820616	15820676	0.94200
chr22	15820855	15820901	-0.02580
chr22	15821021	15821076	-0.06293
chr22	15821150	15821196	0.03445
chr22	15821302	15821350	-1.03214
chr22	15821436	15821482	-0.11358
chr22	15822019	15822064	-0.89428
chr22	15822152	15822212	0.48560
chr22	15822497	15822542	0.63447
chr22	15822639	15822684	0.05618
chr22	15822813	15822858	-0.63151
chr22	15822972	15823019	0.38296
chr22	15823077	15823122	0.00643
chr22	15823201	15823246	-1.37067
chr22	15823320	15823369	-0.73201
chr22	15823498	15823551	-1.26225
chr22	15823720	15823765	0.38605
chr22	15823909	15823954	-0.38848
chr22	15824040	15824087	-0.02483
chr22	15824172	15824217	-0.00064
chr22	15824345	15824394	0.39509
chr22	15824696	15824741	-0.14939
chr22	15824902	15824947	-0.31851
chr22	15825006	15825051	-0.34326
chr22	15825198	15825256	0.55691
chr22	15825319	15825364	-0.47096
chr22	15825622	15825667	0.18527
chr22	15825832	15825881	-0.35043
chr22	15825957	15826002	-0.86130
chr22	15826095	15826141	-0.21071
chr22	15826285	15826330	0.55079
chr22	15826422	15826482	0.37860
chr22	15826530	15826575	0.03302
chr22	15826715	15826760	0.46476
chr22	15826954	15827008	0.56782
chr22	15827063	15827108	-0.79525
chr22	15827268	15827328	0.20934
chr22	15827981	15828040	0.18902
chr22	15828179	15828225	-1.21460
chr22	15828335	15828380	-0.62948
chr22	15828589	15828636	0.11010
chr22	15828764	15828809	0.65121
chr22	15829008	15829065	0.51215
chr22	15829278	15829325	-0.57324
chr22	15829581	15829641	0.80321
chr22	15829707	15829763	0.30262
chr22	15829906	15829966	0.34412
chr22	15830013	15830073	0.18118
chr22	15830167	15830227	0.13342
chr22	15830363	15830408	-0.70169
chr22	15830491	15830536	-0.54476
chr22	15830692	15830741	-0.51170
chr22	15830795	15830841	-0.46342
chr22	15831002	15831050	-0.25607
chr22	15831738	15831798	0.01770
chr22	15832096	15832156	0.51026
chr22	15832277	15832326	0.60937
chr22	15832399	15832459	0.67790
chr22	15832596	15832641	-0.31715
chr22	15832920	15832975	1.15313
chr22	15833099	15833144	-0.29759
chr22	15833255	15833306	0.02862
chr22	15833381	15833426	-1.19264
chr22	15833615	15833665	0.51160
chr22	15833734	15833784	0.25801
chr22	15834317	15834368	0.54533
chr22	15834486	15834546	0.14541
chr22	15834606	15834654	-1.06083
chr22	15834728	15834775	-0.10934
chr22	15834837	15834897	-0.18476
chr22	15835067	15835121	-0.03702
chr22	15835328	15835373	-1.11775
chr22	15835466	15835523	0.65311
chr22	15846512	15846572	-0.15128
chr22	15846767	15846827	-0.80522
chr22	15846982	15847031	0.88989
chr22	15847236	15847285	-0.03489
chr22	15847697	15847747	-0.12970
chr22	15848038	15848098	-0.51546
chr22	15848154	15848205	-0.53655
chr22	15848268	15848319	-0.73564
chr22	15848700	15848760	0.56030
chr22	15848827	15848872	0.64913
chr22	15848929	15848974	-0.01336
chr22	15849086	15849133	-0.12048
chr22	15849208	15849253	-0.50124
chr22	15849527	15849575	-0.39907
chr22	15849659	15849708	1.38712
chr22	15850097	15850157	-0.29602
chr22	15850475	15850529	0.00403
chr22	15850842	15850887	1.19501
chr22	15850973	15851021	0.03974
chr22	15851081	15851141	0.80096
chr22	15851366	15851411	0.62630
chr22	15851534	15851582	-0.11071
chr22	15852247	15852307	-0.77834
chr22	15852371	15852430	0.08697
chr22	15852599	15852653	-0.46441
chr22	15852874	15852933	-0.37983
chr22	15853095	15853155	0.06251
chr22	15853248	15853308	0.29050
chr22	15853366	15853426	0.15535
chr22	15853501	15853561	-0.13352
chr22	15853978	15854038	-0.07978
chr22	15855427	15855487	0.08968
chr22	15856118	15856171	0.55036
chr22	15867960	15868020	-0.01573
chr22	15868064	15868124	0.38731
chr22	15868179	15868239	0.47992
chr22	15868379	15868424	-0.03729
chr22	15868624	15868669	-0.10750
chr22	15868858	15868903	-0.12341
chr22	15869103	15869148	-0.09533
chr22	15869332	15869377	0.08961
chr22	15869458	15869503	-0.46270
chr22	15869764	15869810	-0.25469
chr22	15869901	15869946	-0.21639
chr22	15870074	15870126	-0.17196
chr22	15870300	15870360	-0.45442
chr22	15870610	15870655	-0.06252
chr22	15870733	15870778	-0.15743
chr22	15870915	15870960	-0.00488
chr22	15871054	15871102	-0.00124
chr22	15871171	15871216	-0.20528
chr22	15871296	15871356	0.57407
chr22	15871429	15871474	-0.58894
chr22	15871639	15871684	-0.00324
chr22	15871825	15871870	-0.36735
chr22	15872437	15872497	-0.00397
chr22	15872598	15872643	-0.46165
chr22	15872740	15872785	0.06142
chr22	15872973	15873022	-0.45694
chr22	15873093	15873138	-0.72705
chr22	15873248	15873295	0.52329
chr22	15873351	15873396	-0.06360
chr22	15873475	15873520	-0.25560
chr22	15873729	15873774	-0.10210
chr22	15873869	15873914	0.03746
chr22	15874089	15874141	-0.00858
chr22	15874363	15874411	-0.25404
chr22	15876302	15876347	-0.69049
chr22	15882176	15882236	-0.14289
chr22	15895955	15896015	-0.71194
chr22	15899412	15899472	4.08453
chr22	15899666	15899719	1.33865
chr22	15900314	15900374	1.54405
chr22	15905516	15905576	-0.15929
chr22	15905619	15905668	-0.28727
chr22	15905735	15905782	-0.44805
chr22	15906065	15906125	-0.05386
chr22	15906220	15906280	-0.27514
chr22	15906644	15906704	0.54625
chr22	15906875	15906935	-0.62463
chr22	15906998	15907047	-0.07563
chr22	15907225	15907270	-0.58946
chr22	15907428	15907475	-0.63900
chr22	15908137	15908197	-0.02618
chr22	15908408	15908466	-1.34229
chr22	15908667	15908727	-0.39785
chr22	15908787	15908843	-0.86542
chr22	15909050	15909110	0.05549
chr22	15909252	15909307	0.01540
chr22	15909471	15909526	-0.91095
chr22	15909682	15909730	-0.52519
chr22	15916229	15916288	0.59071
chr22	15916340	15916393	0.09646
chr22	15916454	15916514	-0.46315
chr22	15916630	15916684	-0.74597
chr22	15916761	15916807	-0.15706
chr22	15916895	15916942	-0.68518
chr22	15917078	15917133	-0.70002
chr22	15917188	15917248	-1.06652
chr22	15917301	15917350	-1.03473
chr22	15917608	15917660	0.26841
chr22	15917727	15917772	-0.06936
chr22	15917947	15917992	-0.05284
chr22	15918060	15918107	-0.09069
chr22	15918248	15918308	0.86712
chr22	15919042	15919090	0.48355
chr22	15919246	15919291	0.73514
chr22	15919367	15919412	0.01571
chr22	15919634	15919694	2.21217
chr22	15921365	15921425	0.29559
chr22	15921485	15921545	0.12866
chr22	15921603	15921663	-0.66761
chr22	15921901	15921961	0.01250
chr22	15922049	15922094	-0.69278
chr22	15922234	15922279	0.15800
chr22	15922368	15922417	-0.48623
chr22	15922870	15922922	-0.76960
chr22	15925819	15925864	0.32962
chr22	15926562	15926609	0.39472
chr22	15927133	15927178	-1.37938
chr22	15927249	15927306	0.35141
chr22	15927723	15927779	0.02680
chr22	15928251	15928302	0.16561
chr22	15929137	15929187	0.14810
chr22	15929319	15929378	-0.24303
chr22	15929509	15929565	-0.07978
chr22	15929616	15929665	0.35472
chr22	15930121	15930181	-0.09631
chr22	15930282	15930342	-0.19145
chr22	15930404	15930464	-0.29564
chr22	15930565	15930625	0.46590
chr22	15930760	15930820	-0.19094
chr22	15937340	15937400	1.67644
chr22	15938113	15938173	0.94342
chr22	15938361	15938421	2.44627
chr22	15938987	15939047	1.34994
chr22	15939142	15939202	1.73099
chr22	15941348	15941396	0.51482
chr22	15941483	15941543	-0.00690
chr22	15941771	15941831	-0.12327
chr22	15943085	15943145	0.21274
chr22	15944690	15944737	0.57596
chr22	15944938	15944987	1.81770
chr22	15945151	15945199	2.31460
chr22	15945447	15945493	2.20484
chr22	15945784	15945829	0.53196
chr22	15945889	15945934	-0.14110
chr22	15946804	15946849	-0.42643
chr22	15946999	15947054	0.76222
chr22	15947144	15947204	1.40118
chr22	15947250	15947310	3.30351
chr22	15947452	15947512	1.77843
chr22	15947564	15947620	2.37436
chr22	15947740	15947787	-0.15562
chr22	15947897	15947950	2.22043
chr22	15948012	15948072	1.55763
chr22	15948146	15948191	0.89782
chr22	15948274	15948328	1.34320
chr22	15948531	15948590	1.04562
chr22	15948709	15948769	0.33253
chr22	15950856	15950916	0.38442
chr22	15951300	15951360	-0.20053
chr22	15954472	15954532	0.07101
chr22	15954585	15954634	-0.26273
chr22	15954795	15954840	-1.04312
chr22	15955382	15955442	-0.12844
chr22	15955485	15955545	0.44138
chr22	15956132	15956192	-0.62355
chr22	15956326	15956378	-0.13076
chr22	15956464	15956524	-0.70040
chr22	15956654	15956699	0.72441
chr22	15956771	15956818	-0.35469
chr22	15956903	15956951	-0.36083
chr22	15957031	15957088	0.12985
chr22	15957250	15957310	0.02874
chr22	15957415	15957475	-0.47209
chr22	15957826	15957873	-0.41115
chr22	15957961	15958021	-0.17922
chr22	15958150	15958210	0.62120
chr22	15958302	15958362	0.40980
chr22	15958470	15958528	-0.35188
chr22	15958684	15958729	0.83771
chr22	15958800	15958845	0.12749
chr22	15958963	15959023	-0.37629
chr22	15959100	15959160	-0.04895
chr22	15959210	15959264	0.39643
chr22	15959410	15959466	-0.80919
chr22	15959603	15959649	-0.02393
chr22	15959799	15959852	-0.18502
chr22	15960093	15960152	-0.70979
chr22	15960469	15960528	0.95739
chr22	15960668	15960728	-0.31544
chr22	15960772	15960823	0.09412
chr22	15960961	15961016	0.00800
chr22	15961183	15961228	-0.15614
chr22	15961387	15961432	-0.00535
chr22	15961496	15961541	-0.33980
chr22	15961610	15961657	-0.24385
chr22	15961754	15961801	-0.31630
chr22	15962480	15962525	-0.09299
chr22	15962630	15962675	0.10946
chr22	15962828	15962881	0.01617
chr22	15962931	15962976	-0.62833
chr22	15963165	15963212	-1.50536
chr22	15963358	15963408	0.33285
chr22	15963463	15963523	0.03214
chr22	15964155	15964215	-0.14711
chr22	15965317	15965362	1.60066
chr22	15965485	15965530	-0.99365
chr22	15965773	15965823	-0.01848
chr22	15966309	15966366	-0.28166
chr22	15966431	15966488	-0.16537
chr22	15966615	15966660	0.59630
chr22	15966727	15966773	0.68725
chr22	15967113	15967158	-0.03736
chr22	15967474	15967519	0.72482
chr22	15967584	15967644	0.73256
chr22	15967759	15967805	0.59856
chr22	15967975	15968029	-0.05410
chr22	15968097	15968150	0.14577
chr22	15968258	15968314	-0.62925
chr22	15968638	15968698	-0.49519
chr22	15968836	15968896	0.74136
chr22	15969033	15969082	0.28077
chr22	15969162	15969207	-1.06244
chr22	15969403	15969448	0.00907
chr22	15969593	15969638	0.36577
chr22	15969848	15969893	0.61920
chr22	15970029	15970074	-0.29361
chr22	15970524	15970569	0.00339
chr22	15970635	15970680	-0.35400
chr22	15970898	15970943	0.84826
chr22	15971866	15971911	-0.54168
chr22	15971980	15972025	0.08184
chr22	15972096	15972156	-0.01266
chr22	15972379	15972434	-0.00722
chr22	15972640	15972700	-0.03013
chr22	15972945	15973001	-0.21175
chr22	15973101	15973148	-0.59179
chr22	15973421	15973478	0.14239
chr22	15973606	15973666	1.02206
chr22	15973737	15973782	-0.21130
chr22	15973906	15973966	0.51629
chr22	15974015	15974070	-0.84391
chr22	15974465	15974513	-0.22407
chr22	15974631	15974678	0.12513
chr22	15974995	15975055	0.39792
chr22	15975372	15975424	-0.27232
chr22	15975591	15975641	0.01912
chr22	15975848	15975897	-0.31941
chr22	15976141	15976201	0.29156
chr22	15976527	15976587	-0.17481
chr22	15976956	15977002	-0.51514
chr22	15977060	15977120	-0.04066
chr22	15977189	15977249	0.80893
chr22	15977341	15977401	0.59398
chr22	15977545	15977590	-0.41531
chr22	15977649	15977695	-0.05367
chr22	15977764	15977814	0.63603
chr22	15977972	15978026	0.04258
chr22	15978132	15978187	-0.03542
chr22	15978260	15978305	-0.51355
chr22	15978409	15978454	-0.06865
chr22	15978527	15978572	0.10002
chr22	15978794	15978854	0.78480
chr22	15979008	15979053	0.26085
chr22	15979218	15979266	-0.43913
chr22	15979419	15979479	0.14934
chr22	15979667	15979718	0.44280
chr22	15979802	15979861	-0.13582
chr22	15980217	15980262	0.33987
chr22	15980500	15980545	0.54289
chr22	15980776	15980821	-0.14016
chr22	15981018	15981063	-0.90713
chr22	15981324	15981369	-1.27997
chr22	15981741	15981786	0.45724
chr22	15982850	15982895	1.30119
chr22	15983207	15983252	1.16948
chr22	15983343	15983388	1.09139
chr22	15983447	15983492	0.23963
chr22	15984366	15984412	-0.22069
chr22	15984497	15984542	-0.76832
chr22	15984671	15984729	-0.01622
chr22	15991938	15991998	0.05633
chr22	15992386	15992431	0.61143
chr22	15992498	15992546	-0.12406
chr22	15992687	15992747	0.80330
chr22	15994007	15994067	0.39633
chr22	15994126	15994171	-0.56414
chr22	15994293	15994341	-0.27205
chr22	15994399	15994446	-0.24217
chr22	15995588	15995645	-0.29985
chr22	15996339	15996384	0.40624
chr22	15996552	15996597	0.53200
chr22	15998145	15998199	-0.65661
chr22	15998271	15998316	-0.11987
chr22	15998459	15998519	0.53018
chr22	15998694	15998741	0.07054
chr22	15998928	15998973	-0.25156
chr22	15999081	15999127	-0.40260
chr22	15999204	15999249	-0.12752
chr22	15999330	15999379	-0.02258
chr22	15999496	15999541	-0.48317
chr22	15999674	15999722	0.12577
chr22	16000815	16000872	0.21958
chr22	16000930	16000982	-0.19892
chr22	16001181	16001228	-0.27785
chr22	16001525	16001582	-0.11422
chr22	16001715	16001775	0.66068
chr22	16001944	16001989	-0.32556
chr22	16002048	16002093	-0.00367
chr22	16002258	16002303	0.28161
chr22	16002363	16002415	-0.12774
chr22	16004024	16004069	-0.02183
chr22	16004292	16004345	-0.01866
chr22	16004656	16004716	0.05384
chr22	16004826	16004876	-0.03047
chr22	16005071	16005124	0.09639
chr22	16005754	16005805	0.51261
chr22	16005879	16005925	-0.60526
chr22	16006076	16006121	-0.26498
chr22	16006724	16006779	-0.03194
chr22	16006871	16006931	0.21741
chr22	16007056	16007101	-0.40837
chr22	16008734	16008786	-0.08622
chr22	16008844	16008891	-0.44081
chr22	16009152	16009197	-0.10454
chr22	16009308	16009354	-0.00214
chr22	16009600	16009654	-0.41665
chr22	16009716	16009761	-0.11509
chr22	16009828	16009888	0.93517
chr22	16010010	16010068	-0.43980
chr22	16010158	16010210	0.00424
chr22	16010275	16010322	-0.39515
chr22	16010455	16010506	0.02530
chr22	16010636	16010696	-0.03248
chr22	16011139	16011199	0.80179
chr22	16012039	16012099	-0.00094
chr22	16012207	16012267	0.87384
chr22	16012763	16012823	-0.32263
chr22	16012947	16012992	-0.20106
chr22	16013555	16013610	-0.03007
chr22	16013769	16013818	0.65415
chr22	16013872	16013924	-0.23197
chr22	16014028	16014084	-0.31058
chr22	16014143	16014203	-0.07514
chr22	16014338	16014391	-0.31068
chr22	16014503	16014563	0.15084
chr22	16014659	16014715	-0.15994
chr22	16016471	16016529	1.19535
chr22	16019434	16019480	-0.57669
chr22	16019661	16019709	0.31329
chr22	16020698	16020751	1.57214
chr22	16020814	16020866	3.22516
chr22	16020977	16021036	1.26337
chr22	16021620	16021680	0.31033
chr22	16021744	16021804	-0.09178
chr22	16023740	16023789	-0.00647
chr22	16023872	16023932	0.32894
chr22	16024054	16024110	-0.04833
chr22	16024464	16024513	-0.31304
chr22	16024635	16024687	0.72977
chr22	16025649	16025709	0.80860
chr22	16025993	16026053	0.47112
chr22	16026105	16026157	-0.56098
chr22	16026297	16026357	0.06485
chr22	16027272	16027320	-0.88549
chr22	16027426	16027476	0.79749
chr22	16027556	16027608	0.21780
chr22	16027846	16027903	-0.08899
chr22	16028352	16028397	-0.09532
chr22	16028480	16028525	0.59350
chr22	16028712	16028757	0.24394
chr22	16029556	16029601	0.62692
chr22	16029876	16029921	-0.68400
chr22	16030072	16030117	1.29044
chr22	16031934	16031994	1.87706
chr22	16032317	16032362	0.30541
chr22	16032747	16032792	0.67320
chr22	16032869	16032914	0.39384
chr22	16032993	16033038	-0.01445
chr22	16033832	16033892	0.52891
chr22	16034447	16034501	-0.11763
chr22	16039089	16039149	0.02259
chr22	16039668	16039722	-0.14846
chr22	16039874	16039930	-0.30955
chr22	16039979	16040026	0.23250
chr22	16040101	16040147	-0.21325
chr22	16042392	16042452	0.03416
chr22	16042577	16042622	-0.00996
chr22	16042862	16042907	-0.68560
chr22	16043308	16043362	0.51266
chr22	16043460	16043507	-0.42405
chr22	16043574	16043622	-0.42696
chr22	16043807	16043867	0.89192
chr22	16044663	16044723	0.03170
chr22	16045192	16045247	0.40282
chr22	16045326	16045374	-0.35652
chr22	16045956	16046016	0.98452
chr22	16046356	16046416	0.33086
chr22	16046571	16046631	0.74359
chr22	16046723	16046768	-0.44231
chr22	16046828	16046886	1.37215
chr22	16047138	16047198	-0.96519
chr22	16049280	16049325	-0.51415
chr22	16049434	16049479	-0.59098
chr22	16050348	16050395	-0.41591
chr22	16050555	16050609	-0.34953
chr22	16050794	16050839	-0.12136
chr22	16051083	16051137	-0.01204
chr22	16051340	16051385	0.32901
chr22	16051512	16051557	0.50441
chr22	16051777	16051822	-0.15526
chr22	16052009	16052063	2.25350
chr22	16052222	16052281	2.07132
chr22	16052544	16052604	1.30799
chr22	16052949	16053004	0.58229
chr22	16053072	16053117	-0.55397
chr22	16053231	16053283	-0.01384
chr22	16053337	16053382	-0.63046
chr22	16054067	16054114	0.54878
chr22	16054626	16054686	0.00337
chr22	16054925	16054985	0.38859
chr22	16055179	16055224	0.46834
chr22	16055294	16055339	1.09015
chr22	16055424	16055469	0.51342
chr22	16055609	16055664	0.43854
chr22	16057433	16057480	-0.23229
chr22	16057652	16057697	-0.45919
chr22	16058079	16058139	-0.18174
chr22	16058997	16059045	-0.79369
chr22	16059462	16059519	-0.10750
chr22	16059605	16059650	0.15690
chr22	16059935	16059980	0.96219
chr22	16060152	16060197	-0.11509
chr22	16060378	16060423	0.68540
chr22	16061131	16061177	-0.08834
chr22	16061328	16061388	-0.03573
chr22	16062178	16062238	1.29098
chr22	16062464	16062515	0.62013
chr22	16062574	16062634	1.36423
chr22	16062709	16062769	-0.15462
chr22	16063555	16063612	0.83456
chr22	16064010	16064068	0.59691
chr22	16064150	16064199	0.48528
chr22	16064351	16064405	1.42359
chr22	16064560	16064620	0.54414
chr22	16064747	16064795	0.68376
chr22	16064869	16064915	1.08700
chr22	16064973	16065033	1.04288
chr22	16066948	16067008	-0.01978
chr22	16067418	16067478	-0.10964
chr22	16067843	16067903	0.12291
chr22	16068117	16068162	-0.96932
chr22	16068408	16068465	-0.27187
chr22	16068621	16068666	-1.32924
chr22	16068765	16068810	0.72405
chr22	16069919	16069979	-0.90805
chr22	16070070	16070120	0.87998
chr22	16070242	16070302	0.56481
chr22	16070348	16070393	0.10066
chr22	16074492	16074546	-0.36382
chr22	16075397	16075442	-0.78916
chr22	16075626	16075675	-0.12001
chr22	16078372	16078432	0.46479
chr22	16079048	16079108	1.12883
chr22	16079303	16079358	-0.03661
chr22	16079472	16079521	0.20460
chr22	16079619	16079679	-0.40598
chr22	16080078	16080126	0.75202
chr22	16080310	16080360	0.43444
chr22	16081044	16081104	-0.00304
chr22	16081175	16081221	0.41158
chr22	16081505	16081551	0.68655
chr22	16081679	16081739	-0.26377
chr22	16082061	16082121	0.66317
chr22	16082403	16082463	-0.13579
chr22	16082570	16082615	-0.38163
chr22	16083000	16083060	0.49363
chr22	16083182	16083242	-0.04153
chr22	16083665	16083711	0.54417
chr22	16084790	16084850	-0.26490
chr22	16084909	16084969	0.32783
chr22	16089599	16089655	-0.19853
chr22	16089705	16089757	0.45301
chr22	16090092	16090152	-0.05675
chr22	16090824	16090869	0.00653
chr22	16090967	16091027	0.53626
chr22	16091156	16091211	-0.46519
chr22	16092101	16092148	0.61001
chr22	16092542	16092602	0.57625
chr22	16092698	16092749	-0.02822
chr22	16092968	16093021	-0.59777
chr22	16093280	16093339	0.42747
chr22	16093565	16093612	-0.55029
chr22	16093784	16093844	0.02602
chr22	16093893	16093939	-0.29287
chr22	16094071	16094121	-0.35139
chr22	16094396	16094441	0.51049
chr22	16094634	16094681	-0.00743
chr22	16094914	16094974	-0.15965
chr22	16095043	16095088	-0.30347
chr22	16095323	16095368	0.54463
chr22	16095623	16095678	-0.00973
chr22	16096043	16096101	-0.39989
chr22	16096180	16096240	0.53060
chr22	16096377	16096428	0.43388
chr22	16096550	16096600	-0.07546
chr22	16096727	16096787	0.17035
chr22	16097387	16097439	0.19794
chr22	16097803	16097848	0.03946
chr22	16098018	16098078	1.13045
chr22	16098204	16098262	0.90652
chr22	16098350	16098395	0.38291
chr22	16098513	16098558	-0.44130
chr22	16098650	16098697	0.90900
chr22	16099813	16099873	0.52852
chr22	16099930	16099990	-0.01996
chr22	16101157	16101214	0.44931
chr22	16101410	16101470	-0.13321
chr22	16101514	16101566	-0.47798
chr22	16101636	16101681	0.23082
chr22	16101752	16101806	-0.54273
chr22	16101927	16101979	0.07655
chr22	16102399	16102454	0.53444
chr22	16102502	16102547	0.42698
chr22	16102757	16102802	-0.62901
chr22	16102907	16102953	-0.36954
chr22	16103020	16103072	-0.06292
chr22	16103630	16103690	-0.14460
chr22	16103949	16104002	0.25447
chr22	16104075	16104121	0.87040
chr22	16104608	16104653	0.80230
chr22	16104821	16104866	-0.89297
chr22	16105077	16105122	-0.22049
chr22	16105219	16105278	1.41395
chr22	16105913	16105963	0.18159
chr22	16106028	16106088	0.47125
chr22	16106531	16106585	-0.54843
chr22	16107029	16107089	-0.04011
chr22	16107736	16107786	-0.67715
chr22	16108434	16108489	0.19792
chr22	16108676	16108731	0.89336
chr22	16108825	16108876	-0.00934
chr22	16109016	16109071	-0.00402
chr22	16111608	16111653	-0.07020
chr22	16111835	16111882	0.68656
chr22	16113867	16113912	0.20111
chr22	16114010	16114070	-0.00292
chr22	16115623	16115683	-0.14398
chr22	16116541	16116601	-0.32082
chr22	16117212	16117266	-0.17104
chr22	16117317	16117366	0.02022
chr22	16118023	16118069	0.72718
chr22	16118209	16118257	-0.26033
chr22	16118382	16118442	-0.39688
chr22	16118534	16118587	0.72157
chr22	16118656	16118708	0.76818
chr22	16118760	16118811	0.85743
chr22	16118867	16118921	0.78564
chr22	16119057	16119107	1.30600
chr22	16119166	16119215	0.64121
chr22	16119292	16119337	1.18249
chr22	16119408	16119454	1.13004
chr22	16119584	16119629	0.57875
chr22	16119803	16119863	0.97612
chr22	16119923	16119968	0.60770
chr22	16120032	16120087	0.60267
chr22	16121226	16121282	0.00303
chr22	16122548	16122599	0.33638
chr22	16123001	16123061	-0.24167
chr22	16123958	16124003	-0.58245
chr22	16124525	16124585	-0.02417
chr22	16124880	16124928	-0.17870
chr22	16124998	16125054	-0.39688
chr22	16125131	16125177	0.08380
chr22	16125429	16125474	1.70820
chr22	16125557	16125616	2.13624
chr22	16125737	16125782	-1.21602
chr22	16125882	16125936	0.30133
chr22	16125986	16126031	-0.41761
chr22	16126091	16126151	-0.03712
chr22	16126810	16126870	0.01253
chr22	16126919	16126964	-0.21875
chr22	16127056	16127109	-0.11892
chr22	16127299	16127344	0.86502
chr22	16127505	16127550	-0.00371
chr22	16127794	16127839	0.30944
chr22	16127911	16127964	0.09958
chr22	16128102	16128151	-0.08276
chr22	16128353	16128410	-0.00303
chr22	16128503	16128563	-1.08875
chr22	16129212	16129263	-0.21709
chr22	16129730	16129781	0.78175
chr22	16129968	16130013	-0.78773
chr22	16130089	16130144	0.59046
chr22	16130359	16130406	-0.61336
chr22	16130482	16130527	0.73259
chr22	16130628	16130674	0.46499
chr22	16130865	16130910	1.20077
chr22	16131188	16131242	0.97590
chr22	16131308	16131358	0.89548
chr22	16131470	16131519	0.24298
chr22	16131577	16131632	0.82948
chr22	16131697	16131751	0.71921
chr22	16133180	16133240	0.44806
chr22	16133344	16133390	0.64375
chr22	16133469	16133514	0.61823
chr22	16133596	16133643	0.86254
chr22	16133731	16133791	0.32572
chr22	16133927	16133980	1.00979
chr22	16134035	16134090	0.42274
chr22	16134140	16134200	0.97434
chr22	16134258	16134318	0.61267
chr22	16134488	16134548	-0.55976
chr22	16138774	16138834	0.19442
chr22	16140030	16140081	-0.16744
chr22	16140135	16140194	0.20752
chr22	16140343	16140403	0.16564
chr22	16140482	16140536	0.75652
chr22	16141317	16141377	0.84115
chr22	16141499	16141559	0.28018
chr22	16141634	16141686	-0.41196
chr22	16141934	16141984	-0.46081
chr22	16142173	16142218	0.37645
chr22	16144831	16144891	-0.00809
chr22	16145347	16145407	0.00449
chr22	16145560	16145620	0.04385
chr22	16145671	16145731	0.37665
chr22	16145850	16145901	-0.49428
chr22	16146021	16146074	0.07410
chr22	16146245	16146305	-0.05172
chr22	16146358	16146411	0.00353
chr22	16146570	16146630	-0.26597
chr22	16146833	16146893	-0.01092
chr22	16147507	16147564	-0.43887
chr22	16147632	16147678	-0.35486
chr22	16147835	16147895	-0.17834
chr22	16148016	16148076	-0.09464
chr22	16148232	16148292	-0.59616
chr22	16149076	16149126	0.61641
chr22	16149597	16149654	-0.02098
chr22	16149723	16149768	-0.18746
chr22	16150187	16150247	0.72652
chr22	16150370	16150424	0.28705
chr22	16151147	16151199	0.35379
chr22	16151454	16151513	1.53281
chr22	16151574	16151630	0.64034
chr22	16151743	16151792	0.44965
chr22	16152283	16152343	0.02267
chr22	16152680	16152740	0.17144
chr22	16153497	16153545	0.28684
chr22	16153922	16153982	-0.13208
chr22	16154043	16154103	0.85364
chr22	16160987	16161047	0.16697
chr22	16161504	16161564	-0.30179
chr22	16161635	16161682	-0.79568
chr22	16161743	16161803	0.24042
chr22	16161983	16162033	-0.02453
chr22	16162094	16162144	0.32042
chr22	16162495	16162555	0.35245
chr22	16162675	16162735	-0.08127
chr22	16163921	16163970	-0.09037
chr22	16164451	16164501	-0.21421
chr22	16164929	16164974	-1.52760
chr22	16165122	16165167	0.74634
chr22	16166017	16166077	0.09019
chr22	16166283	16166335	0.74958
chr22	16166478	16166538	-1.34193
chr22	16167015	16167075	-0.09793
chr22	16167399	16167458	-0.00123
chr22	16167522	16167582	-0.09826
chr22	16167647	16167706	0.47110
chr22	16167931	16167991	0.35117
chr22	16168696	16168741	0.18965
chr22	16170258	16170303	-1.34432
chr22	16170447	16170493	-0.73559
chr22	16170767	16170825	0.34658
chr22	16170955	16171000	0.20218
chr22	16171477	16171522	-0.14131
chr22	16172403	16172454	-0.00627
chr22	16172538	16172590	0.09303
chr22	16172838	16172898	0.66565
chr22	16173039	16173097	0.27161
chr22	16173471	16173531	-0.24645
chr22	16173605	16173659	-0.04230
chr22	16173717	16173777	0.56961
chr22	16174299	16174359	-0.01567
chr22	16174474	16174534	-0.30776
chr22	16174616	16174661	-0.83907
chr22	16174718	16174763	-0.11864
chr22	16175415	16175468	-0.09429
chr22	16175605	16175665	0.45542
chr22	16175764	16175823	-0.04012
chr22	16176010	16176070	0.87907
chr22	16176214	16176268	-0.13731
chr22	16176578	16176631	0.30534
chr22	16176766	16176826	-0.29594
chr22	16176920	16176980	0.58635
chr22	16177233	16177279	-0.40984
chr22	16179822	16179874	0.56011
chr22	16180728	16180786	-0.74637
chr22	16180843	16180903	0.41997
chr22	16180957	16181013	-0.21688
chr22	16181577	16181637	1.41685
chr22	16181692	16181739	-0.56733
chr22	16181798	16181858	0.31941
chr22	16189244	16189304	-0.40368
chr22	16190023	16190074	-0.09549
chr22	16190127	16190178	-0.02476
chr22	16190252	16190309	0.35993
chr22	16190360	16190414	0.20929
chr22	16191209	16191269	-0.22560
chr22	16191725	16191785	-0.07727
chr22	16192873	16192933	0.48675
chr22	16193313	16193373	-0.09801
chr22	16193595	16193645	-0.11087
chr22	16194810	16194870	-0.27710
chr22	16195324	16195384	-1.14253
chr22	16195496	16195556	0.01879
chr22	16195656	16195716	-0.48190
chr22	16196166	16196226	-0.14366
chr22	16196755	16196815	0.48140
chr22	16197017	16197077	-0.20036
chr22	16199302	16199362	-0.01448
chr22	16199472	16199532	-0.19506
chr22	16199582	16199642	-0.31690
chr22	16199871	16199917	-0.02104
chr22	16200692	16200752	0.46469
chr22	16202619	16202677	-0.03673
chr22	16202742	16202802	-0.73934
chr22	16203146	16203206	0.58890
chr22	16203630	16203690	0.66891
chr22	16207442	16207502	0.85793
chr22	16208614	16208659	0.08298
chr22	16208799	16208856	0.32479
chr22	16210136	16210182	1.00321
chr22	16211505	16211565	1.16816
chr22	16211688	16211744	1.32147
chr22	16211844	16211904	1.35766
chr22	16212029	16212089	0.86433
chr22	16212172	16212232	0.56362
chr22	16213097	16213142	-0.01682
chr22	16213512	16213565	0.49833
chr22	16213625	16213685	0.43614
chr22	16214634	16214692	1.04295
chr22	16214738	16214798	1.75534
chr22	16214957	16215017	1.83204
chr22	16215551	16215611	0.42469
chr22	16217414	16217474	-0.26855
chr22	16218321	16218381	-0.11248
chr22	16218540	16218592	-0.22232
chr22	16218923	16218970	-0.39251
chr22	16219564	16219621	0.32058
chr22	16219705	16219752	-0.79244
chr22	16219885	16219945	0.58001
chr22	16220459	16220519	0.33187
chr22	16220721	16220781	-0.02599
chr22	16220898	16220958	1.38288
chr22	16221029	16221089	-0.12650
chr22	16222873	16222925	0.68431
chr22	16223816	16223875	0.28361
chr22	16224827	16224887	0.90698
chr22	16225279	16225339	-0.06576
chr22	16225397	16225446	0.25101
chr22	16226213	16226273	0.54010
chr22	16226830	16226890	1.24258
chr22	16226966	16227026	1.25112
chr22	16227498	16227547	0.74891
chr22	16227605	16227655	1.29020
chr22	16227868	16227913	0.50826
chr22	16227992	16228037	2.76701
chr22	16228205	16228257	1.39616
chr22	16228590	16228645	2.10121
chr22	16228930	16228983	1.41317
chr22	16229196	16229250	2.73501
chr22	16229395	16229455	2.32356
chr22	16229573	16229618	2.28487
chr22	16229743	16229788	0.68271
chr22	16229855	16229915	2.32544
chr22	16230078	16230123	0.71064
chr22	16230470	16230518	1.03260
chr22	16230607	16230652	0.66048
chr22	16230800	16230855	1.49936
chr22	16230924	16230980	3.65805
chr22	16231052	16231112	2.80272
chr22	16231226	16231285	3.02992
chr22	16231377	16231437	2.26323
chr22	16231506	16231566	2.88381
chr22	16231616	16231667	2.97148
chr22	16231840	16231900	1.96644
chr22	16232031	16232091	0.57948
chr22	16232244	16232304	0.78647
chr22	16232715	16232775	0.41387
chr22	16232944	16233004	0.58308
chr22	16233441	16233501	0.68603
chr22	16233763	16233823	0.67956
chr22	16233938	16233998	0.01556
chr22	16234196	16234256	0.60572
chr22	16234315	16234375	-0.02342
chr22	16234490	16234544	0.28080
chr22	16234950	16235010	0.43869
chr22	16235921	16235981	-0.42521
chr22	16236084	16236144	0.10510
chr22	16236189	16236239	0.03283
chr22	16236299	16236359	-0.00127
chr22	16236465	16236516	-0.14068
chr22	16237037	16237097	-0.08358
chr22	16237255	16237315	0.41274
chr22	16237519	16237579	-0.01767
chr22	16237676	16237736	-0.29340
chr22	16238774	16238834	0.27278
chr22	16239271	16239320	0.76128
chr22	16239412	16239457	0.44944
chr22	16239696	16239756	0.57672
chr22	16239955	16240015	0.23543
chr22	16240106	16240166	0.80214
chr22	16240253	16240313	-0.29499
chr22	16240529	16240577	-0.70201
chr22	16240680	16240740	-0.26652
chr22	16240850	16240910	0.05181
chr22	16241137	16241197	0.49480
chr22	16241467	16241527	0.73939
chr22	16241659	16241719	0.53002
chr22	16242141	16242201	0.90265
chr22	16242259	16242319	0.45376
chr22	16245733	16245789	0.12707
chr22	16245838	16245890	0.11302
chr22	16246034	16246094	-0.24165
chr22	16246254	16246314	-0.02245
chr22	16246471	16246531	0.62333
chr22	16246923	16246983	0.38517
chr22	16247163	16247223	0.36815
chr22	16247340	16247385	-0.28461
chr22	16247510	16247570	-0.29676
chr22	16247630	16247683	0.30870
chr22	16247746	16247806	0.20710
chr22	16248477	16248537	0.01849
chr22	16248587	16248647	0.25939
chr22	16249174	16249234	-0.01112
chr22	16250716	16250776	0.47986
chr22	16251151	16251200	-0.35683
chr22	16251576	16251636	-0.02794
chr22	16255763	16255823	0.17818
chr22	16256646	16256706	0.19433
chr22	16256851	16256896	-0.51611
chr22	16259025	16259080	-0.28433
chr22	16259168	16259228	0.00139
chr22	16259658	16259718	-0.51788
chr22	16259885	16259945	-0.35619
chr22	16260101	16260161	0.44974
chr22	16260272	16260320	0.10881
chr22	16260386	16260446	0.56532
chr22	16260565	16260624	0.43427
chr22	16260993	16261053	1.00966
chr22	16261097	16261157	0.40943
chr22	16266566	16266618	0.61172
chr22	16266709	16266769	0.87348
chr22	16267000	16267060	-0.34581
chr22	16267517	16267577	0.11509
chr22	16267812	16267872	1.33026
chr22	16268646	16268706	-0.52994
chr22	16268953	16269013	-0.10958
chr22	16269392	16269452	0.62914
chr22	16269793	16269853	0.32442
chr22	16270090	16270150	0.05197
chr22	16270201	16270254	0.88845
chr22	16270389	16270439	-0.95384
chr22	16270699	16270759	1.69781
chr22	16270803	16270863	0.05372
chr22	16271137	16271197	-0.34788
chr22	16271751	16271801	0.52040
chr22	16272107	16272157	-0.76913
chr22	16272438	16272496	-0.20290
chr22	16273372	16273432	0.64066
chr22	16273795	16273842	0.15970
chr22	16274001	16274061	-0.33997
chr22	16274157	16274217	-0.24071
chr22	16274646	16274697	-0.43467
chr22	16274820	16274880	0.15760
chr22	16275020	16275079	-0.91918
chr22	16275272	16275332	-1.06537
chr22	16275522	16275582	-0.15747
chr22	16275898	16275958	-0.04944
chr22	16276091	16276151	0.55263
chr22	16276290	16276350	-0.05730
chr22	16276407	16276467	0.62744
chr22	16277334	16277394	-0.54468
chr22	16277535	16277595	0.34547
chr22	16277767	16277812	-0.05400
chr22	16277945	16277990	-0.34333
chr22	16278101	16278146	0.17373
chr22	16278315	16278360	-0.12645
chr22	16278850	16278910	-0.10535
chr22	16279389	16279449	-0.68627
chr22	16279574	16279634	0.38455
chr22	16279758	16279818	-0.36779
chr22	16283030	16283090	0.56876
chr22	16283349	16283402	0.41820
chr22	16283520	16283570	-0.13473
chr22	16283758	16283804	-1.02974
chr22	16284016	16284076	0.29820
chr22	16284161	16284221	1.11089
chr22	16284590	16284643	-0.71324
chr22	16284712	16284772	-0.73320
chr22	16284984	16285031	-0.09044
chr22	16287924	16287974	-0.73297
chr22	16288163	16288210	-0.75749
chr22	16288354	16288414	-0.43668
chr22	16288646	16288706	0.40188
chr22	16289197	16289257	0.01886
chr22	16289447	16289504	0.00490
chr22	16289646	16289697	-0.96401
chr22	16289933	16289993	0.60270
chr22	16290090	16290150	0.00016
chr22	16290472	16290532	0.49843
chr22	16290727	16290787	0.02962
chr22	16292009	16292069	-0.06884
chr22	16292161	16292221	0.00997
chr22	16292401	16292461	-0.21373
chr22	16293102	16293162	0.00087
chr22	16293397	16293457	-0.23872
chr22	16293596	16293648	-0.00776
chr22	16293721	16293781	-0.00179
chr22	16293859	16293913	0.21947
chr22	16293974	16294024	0.23164
chr22	16294323	16294383	-0.09872
chr22	16294477	16294537	-0.22038
chr22	16294672	16294729	0.07735
chr22	16295357	16295417	-0.32670
chr22	16295576	16295635	0.26918
chr22	16295825	16295885	-0.13505
chr22	16295946	16296006	0.36940
chr22	16296151	16296204	0.66043
chr22	16296294	16296346	-0.41517
chr22	16296499	16296559	0.56880
chr22	16296620	16296680	-0.15392
chr22	16296748	16296808	-0.25522
chr22	16296863	16296923	0.37301
chr22	16296990	16297050	-0.04693
chr22	16297134	16297194	-0.23353
chr22	16297401	16297461	-0.16179
chr22	16298095	16298155	0.10912
chr22	16298419	16298479	-0.01617
chr22	16299085	16299145	-0.03624
chr22	16299273	16299333	0.59935
chr22	16299451	16299511	0.14471
chr22	16299701	16299761	0.01265
chr22	16299883	16299943	0.43042
chr22	16300390	16300450	-0.05319
chr22	16300663	16300723	-0.24866
chr22	16300840	16300900	-0.15618
chr22	16300948	16301008	0.72995
chr22	16301053	16301113	-0.06759
chr22	16301214	16301274	0.10789
chr22	16301988	16302048	1.21254
chr22	16302279	16302339	-0.00527
chr22	16302392	16302452	-0.01730
chr22	16302573	16302633	-0.20101
chr22	16302763	16302823	0.05606
chr22	16302969	16303029	-0.89758
chr22	16303223	16303283	0.29495
chr22	16303677	16303737	-0.22051
chr22	16303966	16304026	-0.29583
chr22	16304208	16304268	-0.22242
chr22	16306661	16306712	-0.28681
chr22	16307040	16307100	0.68206
chr22	16307153	16307213	-0.04845
chr22	16307342	16307402	-0.39505
chr22	16307545	16307605	-0.66817
chr22	16307762	16307822	0.74156
chr22	16308217	16308276	-0.08201
chr22	16308324	16308380	-0.79539
chr22	16308948	16308997	0.40593
chr22	16309212	16309272	0.04849
chr22	16309597	16309657	0.21073
chr22	16310767	16310827	-1.57387
chr22	16310876	16310936	-0.10745
chr22	16311011	16311068	-0.03045
chr22	16312108	16312168	-0.04213
chr22	16312501	16312561	0.58518
chr22	16312611	16312671	-0.15692
chr22	16312971	16313028	-0.31736
chr22	16313692	16313752	-0.40448
chr22	16315082	16315142	0.13514
chr22	16315193	16315253	-0.03520
chr22	16315372	16315432	0.03064
chr22	16315484	16315544	0.01738
chr22	16315588	16315648	0.78780
chr22	16315836	16315896	-0.10809
chr22	16316461	16316521	-0.11253
chr22	16317738	16317798	-0.23299
chr22	16317944	16318004	-0.04963
chr22	16318164	16318224	0.00020
chr22	16318653	16318713	0.34759
chr22	16318865	16318925	-0.18372
chr22	16319146	16319191	-0.16054
chr22	16320041	16320091	0.66821
chr22	16320165	16320225	0.09103
chr22	16320578	16320638	-0.20890
chr22	16320766	16320821	0.28965
chr22	16321472	16321532	0.71419
chr22	16323125	16323185	0.13902
chr22	16323295	16323355	-0.02891
chr22	16323464	16323524	-0.10119
chr22	16326376	16326426	0.00198
chr22	16326892	16326942	0.74658
chr22	16327098	16327158	0.02181
chr22	16327206	16327266	-0.00718
chr22	16327342	16327398	0.44680
chr22	16328416	16328474	-0.07800
chr22	16328638	16328698	0.52836
chr22	16328757	16328805	0.88125
chr22	16329631	16329691	-0.19948
chr22	16329742	16329802	-0.03006
chr22	16329882	16329942	-0.25062
chr22	16330137	16330197	-0.04422
chr22	16330252	16330308	0.67153
chr22	16330374	16330434	-0.31697
chr22	16330973	16331033	-0.21249
chr22	16331102	16331148	-0.03017
chr22	16331297	16331357	0.00519
chr22	16331422	16331467	0.45201
chr22	16331566	16331626	0.04911
chr22	16331738	16331798	0.35267
chr22	16331944	16331998	-0.34813
chr22	16332109	16332158	-0.09474
chr22	16332231	16332276	0.50648
chr22	16332553	16332613	-0.17056
chr22	16332895	16332955	-0.26374
chr22	16333148	16333208	0.53343
chr22	16333294	16333354	-0.28485
chr22	16333547	16333607	-0.74159
chr22	16333720	16333780	-0.42824
chr22	16333972	16334032	-0.04022
chr22	16334187	16334242	0.45853
chr22	16334714	16334771	-0.12929
chr22	16334950	16335008	1.44921
chr22	16335180	16335227	-0.09788
chr22	16335602	16335662	-0.00461
chr22	16335780	16335836	0.12172
chr22	16335898	16335945	0.28193
chr22	16336001	16336061	0.06463
chr22	16336120	16336180	0.05458
chr22	16336280	16336340	0.03107
chr22	16336416	16336466	0.90629
chr22	16336561	16336619	-0.74814
chr22	16336696	16336756	0.46616
chr22	16336856	16336913	0.57856
chr22	16337049	16337109	0.36521
chr22	16337335	16337394	0.83869
chr22	16337743	16337803	-0.13505
chr22	16338122	16338182	0.00831
chr22	16338296	16338352	-0.09377
chr22	16338456	16338516	-0.16985
chr22	16338610	16338670	-0.25210
chr22	16338714	16338774	-0.03331
chr22	16339190	16339250	-0.33922
chr22	16339689	16339749	-0.25550
chr22	16340555	16340612	-0.04422
chr22	16343968	16344028	0.57092
chr22	16345365	16345420	0.37230
chr22	16345647	16345707	0.07205
chr22	16346118	16346178	0.19520
chr22	16346234	16346294	-0.18481
chr22	16346341	16346401	0.71361
chr22	16346742	16346802	1.11679
chr22	16347214	16347274	-0.15175
chr22	16350732	16350792	-0.29069
chr22	16350944	16351004	-0.20960
chr22	16351051	16351111	-0.14256
chr22	16351189	16351249	-0.25499
chr22	16351307	16351364	-0.75101
chr22	16351575	16351635	0.77902
chr22	16351778	16351838	-0.16705
chr22	16351901	16351961	0.00132
chr22	16352366	16352426	-0.15174
chr22	16352538	16352598	-0.41215
chr22	16352646	16352706	-0.32477
chr22	16352921	16352981	-0.27550
chr22	16353395	16353455	-0.10776
chr22	16353602	16353660	0.27423
chr22	16354091	16354151	0.47280
chr22	16354214	16354274	-0.13207
chr22	16355103	16355163	-0.03418
chr22	16355591	16355651	0.44389
chr22	16355914	16355974	0.04166
chr22	16356365	16356425	0.19400
chr22	16356655	16356712	-0.10809
chr22	16356949	16357009	-0.11562
chr22	16357545	16357605	-0.09619
chr22	16357674	16357719	-2.32043
chr22	16357831	16357891	0.16335
chr22	16357945	16358005	0.30582
chr22	16358325	16358385	-0.06215
chr22	16358569	16358629	-0.07607
chr22	16358755	16358815	-0.04729
chr22	16358892	16358952	0.47971
chr22	16359265	16359325	0.10052
chr22	16359438	16359498	-0.11868
chr22	16359556	16359616	-0.29045
chr22	16359853	16359913	0.50786
chr22	16360019	16360079	-0.05725
chr22	16360232	16360292	0.75187
chr22	16360691	16360751	0.25816
chr22	16360899	16360959	0.37201
chr22	16361489	16361549	0.53198
chr22	16361864	16361924	-0.28002
chr22	16362158	16362218	-0.22323
chr22	16362495	16362555	-0.28596
chr22	16362649	16362709	0.03416
chr22	16363848	16363893	0.51751
chr22	16364067	16364123	-0.01123
chr22	16364325	16364385	1.26270
chr22	16364495	16364555	-0.86355
chr22	16365525	16365578	-0.58829
chr22	16366011	16366071	-0.05543
chr22	16366226	16366286	0.04829
chr22	16366427	16366487	0.45834
chr22	16366651	16366711	-0.00157
chr22	16366854	16366914	-0.25463
chr22	16367034	16367094	-0.18903
chr22	16367888	16367948	-0.33226
chr22	16368337	16368397	-0.23807
chr22	16368782	16368842	0.46632
chr22	16368900	16368960	-0.48272
chr22	16369082	16369142	0.19236
chr22	16369321	16369381	-0.81736
chr22	16369548	16369603	-0.16740
chr22	16369998	16370058	-0.25755
chr22	16370210	16370270	-0.07806
chr22	16370325	16370370	0.43737
chr22	16370496	16370546	-1.13266
chr22	16370603	16370663	0.02380
chr22	16370787	16370847	1.11233
chr22	16371048	16371108	-0.19773
chr22	16371337	16371386	0.83025
chr22	16371779	16371838	1.04768
chr22	16371906	16371966	-0.42131
chr22	16372025	16372085	-0.48192
chr22	16372232	16372292	-1.40300
chr22	16372339	16372399	0.18364
chr22	16372520	16372580	-0.18855
chr22	16372633	16372684	-0.47866
chr22	16372857	16372914	0.64691
chr22	16372978	16373038	0.51067
chr22	16373141	16373201	0.57579
chr22	16373334	16373379	0.00200
chr22	16373456	16373516	-0.46107
chr22	16373642	16373702	1.26326
chr22	16374093	16374153	0.83671
chr22	16374197	16374252	-0.16000
chr22	16374539	16374599	0.71090
chr22	16374646	16374706	0.00135
chr22	16375411	16375468	-0.31606
chr22	16376580	16376640	-0.07854
chr22	16376767	16376827	-0.09517
chr22	16376883	16376943	-0.15260
chr22	16377135	16377193	0.28446
chr22	16377439	16377495	-0.37400
chr22	16377690	16377746	-0.35541
chr22	16377828	16377888	-0.67340
chr22	16378044	16378104	0.50348
chr22	16378149	16378205	-0.17721
chr22	16378261	16378306	0.60743
chr22	16378685	16378745	-0.19819
chr22	16379352	16379412	-0.16897
chr22	16381388	16381444	-0.32087
chr22	16381584	16381644	0.57390
chr22	16381690	16381750	-0.14144
chr22	16382959	16383019	0.00116
chr22	16383161	16383217	-0.27932
chr22	16383297	16383342	0.64398
chr22	16383998	16384058	0.18174
chr22	16385343	16385403	-0.01294
chr22	16385449	16385509	0.76266
chr22	16388531	16388591	-1.33508
chr22	16389042	16389087	1.35108
chr22	16389525	16389585	2.57732
chr22	16389733	16389793	0.26790
chr22	16390824	16390884	-0.01122
chr22	16391024	16391069	-0.03087
chr22	16391410	16391470	0.34496
chr22	16391523	16391573	-0.85506
chr22	16392336	16392396	0.54252
chr22	16394021	16394081	-0.17438
chr22	16395470	16395530	0.63063
chr22	16395596	16395648	0.63909
chr22	16396025	16396070	0.90439
chr22	16396143	16396188	0.67656
chr22	16396359	16396419	0.84384
chr22	16396560	16396615	0.78336
chr22	16396744	16396794	-0.36076
chr22	16396890	16396950	-0.33582
chr22	16396992	16397038	-0.97667
chr22	16397149	16397209	-0.09798
chr22	16397328	16397388	-0.30234
chr22	16398175	16398235	-0.03633
chr22	16398408	16398468	0.49803
chr22	16398521	16398581	-0.02542
chr22	16398710	16398770	0.00294
chr22	16398827	16398887	-0.99548
chr22	16399031	16399077	-0.04098
chr22	16399455	16399515	-0.07954
chr22	16399844	16399889	1.60308
chr22	16400083	16400143	-0.09658
chr22	16400290	16400335	-0.06985
chr22	16400473	16400530	-0.02489
chr22	16401410	16401470	0.32828
chr22	16401543	16401588	0.41833
chr22	16401699	16401756	-0.09827
chr22	16402091	16402143	0.04089
chr22	16402240	16402285	0.77193
chr22	16402461	16402506	-0.01459
chr22	16402564	16402609	0.29870
chr22	16402687	16402747	0.60329
chr22	16403156	16403207	-0.73739
chr22	16405765	16405825	-0.18492
chr22	16406221	16406281	0.59625
chr22	16406806	16406866	0.66346
chr22	16407437	16407484	-0.34376
chr22	16407551	16407596	0.12827
chr22	16407656	16407701	0.04515
chr22	16407763	16407823	0.06866
chr22	16407955	16408000	0.48601
chr22	16408128	16408173	-0.03570
chr22	16408331	16408376	-0.00472
chr22	16408562	16408611	-0.17320
chr22	16408720	16408767	-0.19498
chr22	16408846	16408897	-0.34558
chr22	16409042	16409087	-0.57848
chr22	16409174	16409230	-0.21766
chr22	16409610	16409670	0.49625
chr22	16409714	16409774	0.51060
chr22	16410010	16410070	0.63257
chr22	16410141	16410201	-0.23322
chr22	16410642	16410695	0.59989
chr22	16411635	16411695	0.14379
chr22	16411770	16411815	-0.10383
chr22	16411873	16411933	0.00482
chr22	16412022	16412082	-0.12296
chr22	16412370	16412429	-0.65871
chr22	16412491	16412551	0.06741
chr22	16412785	16412845	-0.79040
chr22	16412999	16413059	0.60106
chr22	16413113	16413173	0.33359
chr22	16413234	16413280	-0.28539
chr22	16413451	16413508	-0.09476
chr22	16413563	16413623	-0.12602
chr22	16413670	16413730	0.54008
chr22	16413789	16413849	0.68704
chr22	16413945	16414005	-0.15838
chr22	16414106	16414165	0.63385
chr22	16414223	16414272	-0.32709
chr22	16414336	16414396	0.14447
chr22	16414661	16414711	-0.04003
chr22	16414834	16414879	0.82263
chr22	16414971	16415031	-0.10093
chr22	16415080	16415129	0.31100
chr22	16415192	16415237	-0.15852
chr22	16415363	16415423	0.59383
chr22	16415558	16415618	0.86708
chr22	16415755	16415815	0.10854
chr22	16415954	16416004	0.00216
chr22	16416102	16416162	0.14078
chr22	16416267	16416327	-0.13373
chr22	16416392	16416451	-0.30381
chr22	16416583	16416638	-0.03614
chr22	16416724	16416769	1.02041
chr22	16417149	16417204	0.40213
chr22	16417263	16417315	0.63010
chr22	16417387	16417440	-0.02811
chr22	16417625	16417685	0.03348
chr22	16418152	16418198	-0.01739
chr22	16418340	16418400	-0.04465
chr22	16419671	16419731	-0.10745
chr22	16419994	16420050	-0.16459
chr22	16422205	16422265	0.87595
chr22	16422419	16422479	0.90279
chr22	16422602	16422662	0.16795
chr22	16422723	16422773	0.00366
chr22	16422839	16422884	-0.42112
chr22	16422979	16423039	1.70111
chr22	16423236	16423296	0.80168
chr22	16423500	16423560	-0.19174
chr22	16423664	16423709	-0.47065
chr22	16423810	16423870	-0.43178
chr22	16424082	16424132	0.01297
chr22	16424191	16424251	-0.15007
chr22	16426045	16426101	-0.07797
chr22	16426492	16426537	0.69846
chr22	16427131	16427191	-0.03693
chr22	16427300	16427354	0.10644
chr22	16427770	16427824	0.62711
chr22	16429530	16429589	1.64319
chr22	16429807	16429860	1.43901
chr22	16430059	16430117	1.29215
chr22	16430255	16430308	-0.23847
chr22	16430466	16430515	-0.92389
chr22	16430857	16430917	1.16842
chr22	16431130	16431175	0.70857
chr22	16431489	16431549	1.85327
chr22	16433249	16433309	0.12559
chr22	16433460	16433513	-0.38706
chr22	16433662	16433707	0.23708
chr22	16433821	16433869	-0.30623
chr22	16434336	16434396	0.48437
chr22	16434484	16434529	-0.07046
chr22	16435216	16435263	0.32231
chr22	16435362	16435422	0.30936
chr22	16435525	16435585	-0.09701
chr22	16435738	16435783	0.00492
chr22	16435887	16435940	0.26107
chr22	16436708	16436768	1.34511
chr22	16436871	16436920	0.77024
chr22	16437522	16437582	-0.08012
chr22	16437971	16438025	0.27955
chr22	16438573	16438632	0.86115
chr22	16438684	16438734	-0.02000
chr22	16441192	16441246	0.05371
chr22	16441372	16441417	-0.34611
chr22	16442219	16442264	-0.25182
chr22	16442371	16442426	0.58732
chr22	16442692	16442737	-0.15600
chr22	16442932	16442992	0.08081
chr22	16443197	16443250	0.73135
chr22	16443332	16443377	-0.62006
chr22	16443638	16443683	-0.10781
chr22	16443887	16443932	-2.29446
chr22	16444093	16444138	-0.31819
chr22	16444216	16444261	-1.29742
chr22	16444498	16444543	-0.06812
chr22	16444613	16444658	-0.17049
chr22	16444774	16444834	0.27282
chr22	16445280	16445325	0.33095
chr22	16445472	16445531	0.18480
chr22	16445626	16445686	-0.08660
chr22	16445935	16445982	0.32464
chr22	16446375	16446426	-0.92045
chr22	16446756	16446816	0.14434
chr22	16447646	16447706	0.39672
chr22	16448730	16448790	-0.25150
chr22	16448897	16448956	-0.89606
chr22	16449607	16449652	-0.39535
chr22	16449723	16449782	0.25452
chr22	16450128	16450173	-0.16109
chr22	16450233	16450285	-0.00202
chr22	16450668	16450719	-0.00604
chr22	16450862	16450922	-0.02363
chr22	16451505	16451552	1.19271
chr22	16452314	16452374	0.00246
chr22	16452460	16452505	-0.80965
chr22	16452591	16452642	-0.22110
chr22	16452735	16452788	-0.54888
chr22	16452946	16453002	-0.04204
chr22	16453148	16453199	-0.66549
chr22	16453383	16453443	-0.13017
chr22	16453608	16453668	-0.12821
chr22	16453825	16453884	-0.29951
chr22	16454018	16454068	-0.66464
chr22	16454265	16454313	-0.18285
chr22	16454626	16454686	0.47495
chr22	16454903	16454963	-0.47823
chr22	16455103	16455148	0.44407
chr22	16455496	16455556	0.82705
chr22	16456047	16456107	-0.04634
chr22	16456212	16456261	-0.12365
chr22	16456447	16456507	-1.06700
chr22	16456572	16456632	0.51469
chr22	16457035	16457095	0.49340
chr22	16457137	16457197	-0.27443
chr22	16457245	16457293	0.00454
chr22	16457381	16457441	0.81534
chr22	16457495	16457550	-0.08181
chr22	16458178	16458238	-0.00930
chr22	16460030	16460080	-0.27832
chr22	16460298	16460351	-0.50495
chr22	16460844	16460904	-0.04877
chr22	16461082	16461142	-0.13537
chr22	16461305	16461362	-0.98350
chr22	16462858	16462918	-0.33770
chr22	16463296	16463356	-0.01016
chr22	16463410	16463470	-0.71493
chr22	16463518	16463578	0.53904
chr22	16463787	16463847	-0.58067
chr22	16463930	16463990	-0.12002
chr22	16465086	16465146	-0.17677
chr22	16465503	16465563	0.59185
chr22	16465607	16465667	-0.50638
chr22	16466600	16466649	1.17108
chr22	16466811	16466871	-0.30319
chr22	16466917	16466977	-0.58001
chr22	16467071	16467131	0.67827
chr22	16467184	16467242	-0.23099
chr22	16468947	16469007	0.10189
chr22	16469256	16469316	-0.05012
chr22	16470683	16470729	0.20368
chr22	16470791	16470849	0.49807
chr22	16471013	16471073	-0.08351
chr22	16472583	16472643	-0.01501
chr22	16472968	16473028	-0.00943
chr22	16473179	16473239	-0.02824
chr22	16473287	16473347	0.01588
chr22	16473463	16473523	0.44789
chr22	16473886	16473946	-0.12401
chr22	16474127	16474187	0.00474
chr22	16474236	16474296	-0.20398
chr22	16474353	16474413	-0.54947
chr22	16474578	16474638	-0.13269
chr22	16475154	16475214	-0.45713
chr22	16475357	16475416	0.01856
chr22	16475460	16475520	-0.01929
chr22	16476180	16476240	-0.38595
chr22	16476314	16476374	-0.26601
chr22	16479854	16479914	-0.03857
chr22	16479956	16480016	0.55128
chr22	16480404	16480464	-0.31868
chr22	16480894	16480954	0.42366
chr22	16481067	16481127	-0.05160
chr22	16482131	16482191	0.46424
chr22	16482290	16482350	-0.02113
chr22	16482597	16482657	-0.00030
chr22	16484677	16484735	-0.36827
chr22	16484780	16484840	-0.03968
chr22	16484893	16484953	-0.21511
chr22	16485197	16485257	-0.04323
chr22	16485790	16485850	0.17231
chr22	16486064	16486120	-0.03299
chr22	16486437	16486497	0.47413
chr22	16486622	16486682	0.21544
chr22	16486754	16486814	0.56751
chr22	16487739	16487799	0.85350
chr22	16487853	16487913	-0.15017
chr22	16487963	16488023	1.11730
chr22	16488392	16488452	1.68119
chr22	16488509	16488569	1.15519
chr22	16490198	16490258	1.44440
chr22	16490673	16490733	2.81368
chr22	16491093	16491139	0.19233
chr22	16491201	16491246	0.97797
chr22	16491473	16491518	0.70729
chr22	16491673	16491733	0.71043
chr22	16492345	16492405	1.89646
chr22	16492614	16492674	2.00124
chr22	16494837	16494897	0.78815
chr22	16494993	16495053	1.12672
chr22	16495143	16495203	1.87365
chr22	16495388	16495448	1.38913
chr22	16496444	16496504	2.27514
chr22	16496812	16496872	2.18541
chr22	16497749	16497809	0.42093
chr22	16498168	16498228	0.27625
chr22	16499619	16499679	-0.05240
chr22	16500443	16500503	2.70952
chr22	16500547	16500593	2.23223
chr22	16500826	16500883	3.75035
chr22	16500968	16501015	3.37104
chr22	16501180	16501234	3.42315
chr22	16501314	16501361	2.74776
chr22	16501432	16501477	1.48097
chr22	16501695	16501740	0.20916
chr22	16502078	16502138	3.01767
chr22	16502219	16502279	2.21844
chr22	16502390	16502450	3.44996
chr22	16502542	16502592	1.90752
chr22	16503093	16503153	2.54871
chr22	16503232	16503292	1.44458
chr22	16504033	16504093	0.62799
chr22	16505779	16505839	-0.30947
chr22	16505881	16505941	0.63861
chr22	16506168	16506228	0.36721
chr22	16507006	16507066	0.82334
chr22	16507502	16507562	0.37924
chr22	16507931	16507991	0.45078
chr22	16508403	16508463	-0.36175
chr22	16508509	16508569	0.36988
chr22	16508949	16509009	0.33847
chr22	16509389	16509449	0.05110
chr22	16510212	16510272	0.02160
chr22	16510417	16510477	-0.70628
chr22	16510546	16510606	0.50775
chr22	16510906	16510966	0.00237
chr22	16511126	16511178	0.48920
chr22	16511403	16511463	-0.27490
chr22	16512203	16512263	0.26579
chr22	16513381	16513441	0.28608
chr22	16516003	16516063	-0.09510
chr22	16516155	16516215	-0.28320
chr22	16518369	16518429	0.01783
chr22	16518486	16518545	0.07675
chr22	16518648	16518708	-0.40291
chr22	16519461	16519521	0.04505
chr22	16519886	16519946	0.36387
chr22	16521049	16521109	-0.03464
chr22	16522548	16522608	-0.05944
chr22	16523048	16523108	-0.29957
chr22	16524178	16524238	-0.28296
chr22	16524374	16524434	0.32211
chr22	16524786	16524846	0.04190
chr22	16526009	16526069	0.88262
chr22	16526282	16526342	-0.05809
chr22	16533446	16533506	0.00289
chr22	16533673	16533733	-0.00389
chr22	16534807	16534867	0.01037
chr22	16535120	16535180	-0.08852
chr22	16535231	16535291	0.48180
chr22	16535504	16535564	0.59372
chr22	16535631	16535690	-0.14620
chr22	16535749	16535809	2.25060
chr22	16535909	16535969	1.22020
chr22	16536025	16536085	-1.04898
chr22	16536669	16536729	-0.34905
chr22	16536926	16536986	-0.05158
chr22	16537581	16537641	-0.48407
chr22	16537692	16537752	0.04298
chr22	16537876	16537936	-0.00069
chr22	16538105	16538165	-0.45732
chr22	16538342	16538402	-0.36840
chr22	16538541	16538601	-0.44668
chr22	16538740	16538800	-0.06720
chr22	16539244	16539300	-0.43964
chr22	16539361	16539421	-0.33823
chr22	16539470	16539530	0.08170
chr22	16539578	16539638	0.00549
chr22	16539990	16540050	-0.14039
chr22	16540104	16540164	0.91832
chr22	16541158	16541218	0.05979
chr22	16541544	16541604	0.12186
chr22	16541651	16541711	0.52606
chr22	16541784	16541844	-0.09390
[truncated: 803,238 more rows]
