# Supplementary material for: The Euchromatic and Heterochromatic Landscapes Are Shaped by Antagonizing Effects of Transcription on H2A.Z Deposition
Source: PLoS Genet. 2009 Oct 16;5(10):e1000687. doi: 10.1371/journal.pgen.1000687 (PMC2754525; doi:10.1371/journal.pgen.1000687)
Supplement: Dataset S5 — UCSC Genome browser-ready file containing the log2 enrichment ratios of the H4/input, RNAPII in shH2A.Z, and RNAPII in shControl ChIP-chip experiments described in this work. The sum of Dataset S1, S2, S3, S4, S5 represents all the human ChIP-chip experiments described in this work. (6.99 MB GZ) [file pgen.1000687.s018.gz › Hardy_Supp_Dataset5.bed]

track type=wiggle_0 name=H4_vs_input description="Hardy_H4_vs_input__log2_ratio_hg18" db=hg18 visibility=full color=255,255,0 group=user autoScale=off maxHeightPixels=128:64:16 graphType=bar yLineMark=1 yLineOnOff=on windowingFunction=mean viewLimits=-2:2 gridDefault=on
chr19	53910	53969	0.30080
chr19	55998	56057	-0.49558
chr19	108264	108323	-0.31824
chr19	109793	109844	-0.52444
chr19	207774	207833	0.16001
chr19	209290	209349	-1.39081
chr19	211929	211980	0.05145
chr19	217117	217176	1.24661
chr19	217352	217411	0.27867
chr19	217784	217839	-0.14037
chr19	217910	217969	-1.09277
chr19	218068	218112	0.56789
chr19	218168	218212	0.46485
chr19	218285	218329	-0.01390
chr19	218369	218413	0.05638
chr19	218439	218483	0.28632
chr19	218516	218560	-0.29183
chr19	218584	218629	0.42835
chr19	226210	226256	0.25193
chr19	226311	226370	0.58258
chr19	226447	226496	0.54995
chr19	226576	226623	0.60146
chr19	226634	226684	0.27012
chr19	226703	226754	0.43003
chr19	226786	226832	0.49376
chr19	226846	226901	0.25371
chr19	227017	227076	0.42686
chr19	227109	227153	-0.15010
chr19	227224	227270	0.39037
chr19	227277	227321	0.15079
chr19	227424	227483	0.00575
chr19	227525	227584	0.05769
chr19	227616	227675	0.64068
chr19	228233	228277	-0.23197
chr19	228290	228334	-0.01433
chr19	228391	228450	0.23176
chr19	228454	228503	-0.41341
chr19	228539	228598	-0.78908
chr19	228652	228704	0.20489
chr19	228753	228803	-0.30532
chr19	228853	228897	-0.10289
chr19	228928	228972	0.17709
chr19	229356	229415	0.29049
chr19	230467	230511	-0.25837
chr19	230521	230565	-0.17045
chr19	230615	230659	0.34746
chr19	230709	230753	0.25949
chr19	230785	230829	0.09539
chr19	230909	230953	0.17561
chr19	230999	231043	0.40759
chr19	231064	231108	0.78313
chr19	231125	231169	0.09878
chr19	231192	231236	0.02473
chr19	231255	231299	-0.38307
chr19	231354	231413	0.64685
chr19	231518	231562	0.17684
chr19	231710	231756	0.01252
chr19	231943	231987	-0.07326
chr19	232009	232054	0.20783
chr19	232067	232126	0.34790
chr19	232186	232230	0.15089
chr19	232279	232323	0.05233
chr19	232406	232450	-0.04713
chr19	232510	232555	0.09120
chr19	232574	232618	-0.27762
chr19	232654	232698	-0.03382
chr19	232709	232753	0.15911
chr19	232763	232807	0.13724
chr19	232818	232862	-0.13673
chr19	232883	232927	0.00224
chr19	233009	233053	0.02127
chr19	233090	233136	-0.32178
chr19	233164	233208	0.31049
chr19	233274	233318	-0.20065
chr19	233589	233637	-0.23295
chr19	233765	233811	-0.35450
chr19	233815	233859	-0.03833
chr19	234085	234138	0.81472
chr19	238398	238442	0.13047
chr19	238497	238541	0.28652
chr19	238585	238629	-0.29615
chr19	238665	238713	-0.29804
chr19	238796	238840	-0.10563
chr19	238849	238893	0.19129
chr19	238926	238970	-0.22560
chr19	239014	239058	0.10571
chr19	239087	239131	-0.31757
chr19	239181	239225	0.24935
chr19	239265	239315	-0.44584
chr19	239321	239365	0.24762
chr19	239397	239442	0.16188
chr19	239700	239750	0.31714
chr19	239774	239818	0.10111
chr19	239892	239940	-0.25233
chr19	239955	239999	0.28609
chr19	240042	240086	-0.41312
chr19	240110	240154	-0.10019
chr19	240173	240217	-0.12531
chr19	240233	240281	-0.37090
chr19	240766	240810	-0.01209
chr19	240873	240917	0.04157
chr19	240966	241010	-0.19818
chr19	241032	241076	0.50029
chr19	241546	241590	0.14912
chr19	241642	241686	0.07890
chr19	241712	241756	0.09894
chr19	241793	241837	-0.01613
chr19	241869	241913	0.17828
chr19	241937	241981	-0.05341
chr19	242051	242095	-0.24384
chr19	242134	242178	0.08772
chr19	242277	242321	0.25978
chr19	242364	242408	-0.18650
chr19	242729	242773	-0.37731
chr19	242803	242847	-0.07771
chr19	242969	243013	0.07261
chr19	243026	243078	1.02587
chr19	243084	243128	-0.03613
chr19	243236	243280	0.06752
chr19	243303	243347	0.14408
chr19	243378	243422	-0.31506
chr19	243557	243601	-0.10939
chr19	243660	243705	-0.27659
chr19	243737	243781	-0.28394
chr19	243789	243833	-0.32115
chr19	243845	243896	-0.07113
chr19	243938	243987	-0.45002
chr19	244072	244116	-0.30636
chr19	244172	244216	0.15547
chr19	244260	244314	0.09351
chr19	244366	244413	0.16650
chr19	244438	244482	-0.09250
chr19	244550	244594	0.02548
chr19	244620	244664	0.30181
chr19	244719	244766	0.10477
chr19	244800	244844	-0.10508
chr19	244918	244962	-0.03557
chr19	245141	245197	0.32057
chr19	245251	245298	0.40915
chr19	245404	245449	-0.04589
chr19	245490	245534	0.02353
chr19	245566	245610	-0.00080
chr19	245642	245686	-0.09632
chr19	245707	245751	-0.06889
chr19	245754	245798	0.37670
chr19	245829	245874	0.29260
chr19	246007	246052	-0.21438
chr19	246123	246167	0.02534
chr19	246170	246214	0.07812
chr19	246246	246290	-0.20942
chr19	246339	246383	-0.65427
chr19	246390	246435	0.20350
chr19	246601	246648	-0.23880
chr19	246690	246734	-0.08281
chr19	246746	246790	0.22714
chr19	246803	246847	-0.09456
chr19	246877	246929	0.29699
chr19	246976	247035	-0.63767
chr19	247077	247121	0.26418
chr19	247195	247239	0.08572
chr19	247357	247411	-0.57605
chr19	247446	247505	0.35604
chr19	247530	247575	-0.12787
chr19	247580	247624	0.14791
chr19	247648	247692	0.21422
chr19	247946	248000	-0.46676
chr19	252358	252417	0.33881
chr19	255509	255553	-0.26890
chr19	255593	255637	0.11007
chr19	255687	255732	0.05739
chr19	256396	256442	-0.25400
chr19	256466	256510	0.22050
chr19	256582	256641	-0.32125
chr19	256659	256703	0.16073
chr19	256744	256788	0.16649
chr19	256862	256906	-0.54378
chr19	256945	256989	-0.17758
chr19	257067	257111	0.15983
chr19	257143	257187	0.13758
chr19	257217	257261	-0.08251
chr19	257322	257366	0.08348
chr19	257397	257441	0.00489
chr19	257539	257583	0.18970
chr19	257616	257660	0.83278
chr19	257698	257742	-0.06358
chr19	257766	257810	0.06056
chr19	257845	257889	-0.24184
chr19	258018	258062	-0.01773
chr19	258101	258145	-0.16346
chr19	258182	258226	0.60603
chr19	258247	258291	0.06368
chr19	258340	258384	-0.25590
chr19	258407	258451	0.05011
chr19	258515	258559	-0.11857
chr19	258638	258689	0.43728
chr19	258704	258756	0.61008
chr19	258756	258811	-0.42271
chr19	258820	258874	-0.36398
chr19	258894	258938	0.25078
chr19	258974	259020	-0.20546
chr19	259034	259082	-0.03044
chr19	259105	259149	0.11145
chr19	259204	259248	0.24820
chr19	259273	259317	-0.08730
chr19	259339	259383	0.25434
chr19	259404	259448	0.13145
chr19	259490	259534	-0.28857
chr19	259559	259603	0.23317
chr19	259683	259727	-0.16793
chr19	259769	259813	-0.02159
chr19	259909	259953	-0.17965
chr19	260017	260061	0.08917
chr19	260109	260153	0.06708
chr19	260179	260223	0.06691
chr19	260266	260310	0.24804
chr19	260326	260370	-0.08646
chr19	260404	260448	0.26644
chr19	261069	261113	-0.63599
chr19	261144	261188	0.26297
chr19	261198	261242	0.06868
chr19	261263	261307	-0.04013
chr19	261376	261420	-0.14972
chr19	261488	261532	-0.10550
chr19	261608	261655	-0.23408
chr19	261733	261778	-0.40902
chr19	261808	261852	-0.22191
chr19	261870	261914	-0.08460
chr19	261948	261992	0.04913
chr19	262007	262051	0.18927
chr19	262081	262125	0.12739
chr19	262149	262193	-0.03690
chr19	262221	262265	-0.01317
chr19	262326	262370	-0.39157
chr19	262387	262431	-0.02685
chr19	262511	262555	-0.34450
chr19	262580	262635	-1.35626
chr19	262672	262717	0.10031
chr19	262768	262812	-0.06823
chr19	263169	263213	0.09709
chr19	263231	263275	0.31830
chr19	263300	263344	-0.08183
chr19	264262	264306	0.13320
chr19	264393	264437	-0.10766
chr19	264489	264533	0.21624
chr19	264540	264584	0.11563
chr19	264628	264672	0.17731
chr19	264746	264790	0.10820
chr19	264802	264846	0.09967
chr19	264872	264916	-0.12763
chr19	264979	265026	-0.02392
chr19	265083	265127	-0.18412
chr19	265180	265224	0.01966
chr19	265277	265321	-0.08043
chr19	265391	265435	0.12826
chr19	265457	265516	0.04623
chr19	265545	265589	-0.09555
chr19	265635	265679	0.08670
chr19	265721	265771	-0.06977
chr19	270945	271004	-0.11894
chr19	272304	272362	0.19033
chr19	272753	272800	0.32217
chr19	272802	272846	0.17203
chr19	273775	273819	-0.08999
chr19	273881	273926	-0.36499
chr19	273942	273990	-0.23557
chr19	274028	274080	-0.08848
chr19	274366	274424	-0.20840
chr19	274530	274586	-0.52779
chr19	274625	274672	-0.37543
chr19	275097	275147	-0.44569
chr19	275722	275766	-0.18813
chr19	275809	275853	0.12924
chr19	275883	275927	-0.00879
chr19	275955	275999	0.05143
chr19	276030	276074	-0.21144
chr19	276111	276155	0.01749
chr19	276160	276207	-0.08163
chr19	276274	276318	0.15496
chr19	276461	276505	0.27051
chr19	276564	276608	-0.20570
chr19	276672	276716	0.03586
chr19	276769	276813	0.05326
chr19	276822	276866	-0.01792
chr19	276931	276975	0.22309
chr19	277032	277076	0.01749
chr19	277079	277123	-0.00371
chr19	277251	277295	0.31876
chr19	277488	277535	-0.10474
chr19	277570	277614	-0.15107
chr19	277646	277690	0.18049
chr19	277700	277744	-0.19272
chr19	277759	277803	0.89809
chr19	277889	277938	0.18739
chr19	277961	278005	0.02433
chr19	278110	278154	-0.04740
chr19	278273	278332	0.69512
chr19	278357	278401	0.14666
chr19	278420	278464	-0.10926
chr19	278494	278546	0.37289
chr19	278575	278619	-0.03436
chr19	278651	278695	-0.11666
chr19	278711	278758	0.16806
chr19	278847	278891	0.33599
chr19	278951	278995	-0.01204
chr19	279040	279084	-0.01055
chr19	279150	279194	0.23432
chr19	279245	279291	0.20578
chr19	279841	279885	0.16529
chr19	279892	279951	-0.22995
chr19	280291	280346	-0.10727
chr19	281061	281107	-0.27454
chr19	285209	285253	0.19452
chr19	285271	285329	0.28481
chr19	285473	285521	0.54358
chr19	285581	285625	0.06605
chr19	285668	285712	0.01141
chr19	285764	285811	-0.27923
chr19	285829	285875	-0.08888
chr19	285951	285995	-0.30668
chr19	286049	286093	0.29022
chr19	286254	286298	-0.16208
chr19	286307	286351	-0.00660
chr19	286378	286422	-0.08158
chr19	286487	286531	-0.08449
chr19	286569	286613	0.08348
chr19	286660	286704	-0.24000
chr19	286775	286819	0.03586
chr19	286887	286931	0.00487
chr19	287115	287159	-0.31781
chr19	287212	287256	0.17728
chr19	287257	287301	-0.27821
chr19	287395	287439	0.25205
chr19	291013	291072	0.61348
chr19	291692	291736	0.03284
chr19	291788	291838	-0.47072
chr19	291921	291965	-0.40563
chr19	291987	292031	0.00919
chr19	292072	292116	-0.40530
chr19	292129	292173	-0.01062
chr19	292200	292244	0.11447
chr19	292295	292339	-0.04516
chr19	292369	292416	0.04155
chr19	292516	292566	0.11676
chr19	292629	292678	0.11827
chr19	292680	292730	-0.20906
chr19	292748	292804	-0.00774
chr19	292948	292994	-0.10189
chr19	293071	293115	0.08127
chr19	293401	293445	0.55132
chr19	293933	293977	-0.22085
chr19	294091	294144	-0.10946
chr19	294190	294234	-0.09125
chr19	294245	294289	-0.05644
chr19	294396	294440	0.07371
chr19	294472	294518	-0.00177
chr19	294553	294597	0.04069
chr19	294623	294667	-0.02947
chr19	294677	294724	0.03177
chr19	294811	294855	0.37871
chr19	294872	294927	-0.56033
chr19	294943	294997	-0.23955
chr19	295114	295158	-0.06462
chr19	295201	295245	0.22600
chr19	295325	295369	-0.07198
chr19	295766	295810	0.00383
chr19	295813	295857	0.02832
chr19	295974	296018	-0.12150
chr19	296035	296087	0.20311
chr19	296262	296306	0.11453
chr19	296429	296476	-0.35183
chr19	296534	296580	0.11824
chr19	296639	296683	-0.10539
chr19	296870	296923	0.07255
chr19	296941	296999	0.13773
chr19	297128	297187	0.06281
chr19	297219	297266	0.09635
chr19	297280	297325	0.17319
chr19	297339	297393	0.03480
chr19	299034	299081	-0.33820
chr19	299117	299161	0.11154
chr19	299270	299314	0.05156
chr19	299324	299368	-0.18227
chr19	299392	299444	-0.82783
chr19	300867	300926	0.28497
chr19	303206	303259	0.22094
chr19	303597	303641	-0.26695
chr19	305791	305850	0.39336
chr19	306186	306245	0.12627
chr19	306264	306322	-0.53397
chr19	306349	306393	-0.06003
chr19	306397	306450	-0.02434
chr19	306813	306872	0.48249
chr19	306932	306991	0.22888
chr19	307001	307057	0.31607
chr19	307120	307177	-0.33343
chr19	307189	307248	-0.36365
chr19	307327	307385	0.01530
chr19	308404	308455	0.26298
chr19	308515	308559	0.04437
chr19	308595	308643	-0.00668
chr19	308686	308741	0.01948
chr19	308797	308856	0.03182
chr19	309165	309224	0.35641
chr19	309243	309290	0.19459
chr19	309620	309674	0.31540
chr19	309674	309719	-0.12944
chr19	312934	312978	0.20791
chr19	312985	313037	-0.01260
chr19	313052	313110	-0.07587
chr19	313117	313166	-0.07455
chr19	313218	313263	0.13106
chr19	313327	313371	-0.12997
chr19	313377	313421	-0.08082
chr19	313438	313484	0.10424
chr19	315564	315608	0.12208
chr19	315615	315659	0.17429
chr19	315695	315739	0.03060
chr19	315787	315833	0.49947
chr19	315942	315988	0.27373
chr19	316009	316053	-0.03959
chr19	316093	316139	0.44381
chr19	316160	316215	0.02417
chr19	316229	316273	0.16965
chr19	316367	316421	-0.36647
chr19	316461	316505	-0.21883
chr19	316806	316859	0.43578
chr19	317451	317510	-0.31633
chr19	317730	317789	0.51676
chr19	317806	317855	0.44944
chr19	317860	317913	0.02523
chr19	317919	317963	0.03152
chr19	317994	318040	0.44518
chr19	318057	318101	0.33619
chr19	318159	318203	0.00892
chr19	318220	318270	0.59406
chr19	318324	318383	0.28517
chr19	318731	318775	-0.03147
chr19	318892	318950	-0.30617
chr19	318950	318992	-0.21679
chr19	319034	319078	0.44737
chr19	319181	319236	-0.12919
chr19	319287	319331	0.15567
chr19	319383	319432	0.12177
chr19	319506	319550	-0.07698
chr19	319587	319633	-0.00165
chr19	319702	319760	-0.05300
chr19	319869	319913	0.54956
chr19	320110	320167	0.16571
chr19	320180	320226	-0.26667
chr19	320235	320289	0.20879
chr19	320351	320395	-0.27643
chr19	320494	320538	-0.07442
chr19	320542	320586	0.15216
chr19	321006	321050	0.17403
chr19	321082	321126	0.04876
chr19	321838	321882	-0.03297
chr19	321925	321978	0.33456
chr19	322039	322085	0.08484
chr19	322103	322147	0.16501
chr19	322259	322303	0.00191
chr19	322432	322477	-0.52771
chr19	322518	322576	0.39937
chr19	322704	322748	0.31257
chr19	322785	322832	0.35783
chr19	323401	323445	0.02150
chr19	323448	323492	-0.10949
chr19	323502	323546	-0.26133
chr19	323561	323607	-0.64985
chr19	323629	323679	0.12226
chr19	323701	323745	0.06987
chr19	323776	323822	0.15645
chr19	323862	323906	0.09837
chr19	324009	324056	-0.23016
chr19	324070	324124	-0.72084
chr19	324166	324225	0.09711
chr19	324302	324346	-0.13139
chr19	324375	324419	-0.08278
chr19	324443	324487	-0.16212
chr19	324496	324540	-0.11284
chr19	324566	324610	-0.09794
chr19	324629	324673	0.11988
chr19	324695	324739	0.17086
chr19	324781	324825	0.10831
chr19	324866	324910	0.34518
chr19	324933	324980	0.00929
chr19	325009	325053	-0.07740
chr19	325143	325187	-0.23109
chr19	325283	325327	-0.38343
chr19	325414	325458	0.30243
chr19	325483	325527	0.13103
chr19	325942	325986	0.21398
chr19	326007	326051	-0.13494
chr19	326120	326164	0.25313
chr19	326231	326288	0.03710
chr19	326296	326353	0.36237
chr19	326387	326431	0.09552
chr19	326472	326516	-0.17167
chr19	326529	326573	-0.20240
chr19	326663	326708	0.70059
chr19	326779	326823	0.38319
chr19	326857	326901	-0.05843
chr19	326935	326979	-0.08027
chr19	327140	327184	0.26535
chr19	327563	327622	0.09783
chr19	327635	327679	0.05715
chr19	328652	328702	-0.16969
chr19	328724	328768	-0.00903
chr19	328793	328837	0.12807
chr19	328880	328924	0.03209
chr19	328971	329015	0.03489
chr19	329026	329070	0.24652
chr19	329092	329151	-0.66574
chr19	329197	329241	0.18795
chr19	329266	329310	-0.43994
chr19	329349	329393	-0.34841
chr19	329402	329446	-0.23339
chr19	329451	329495	-0.13969
chr19	329499	329543	-0.25933
chr19	329547	329591	-0.07636
chr19	329606	329663	-0.10675
chr19	330922	330966	0.12089
chr19	331033	331080	0.17044
chr19	331088	331132	0.52866
chr19	331140	331187	-0.03663
chr19	333709	333755	0.06821
chr19	333764	333818	-0.09479
chr19	333822	333881	-0.05718
chr19	333899	333944	-0.14570
chr19	333950	334005	0.26361
chr19	334195	334239	0.11582
chr19	334987	335031	-0.67481
chr19	335081	335125	0.15567
chr19	335257	335301	-0.19207
chr19	335337	335381	-0.00700
chr19	335447	335491	0.24193
chr19	335735	335788	0.55463
chr19	335808	335867	0.50448
chr19	339483	339542	-0.03552
chr19	339779	339823	-0.05264
chr19	339903	339947	0.22541
chr19	340503	340561	0.11032
chr19	340770	340815	0.03884
chr19	340826	340870	-0.31527
chr19	341062	341106	-0.07684
chr19	341171	341215	-0.68365
chr19	341237	341285	-0.08652
chr19	341298	341348	-0.08459
chr19	341447	341491	-0.38564
chr19	341565	341609	-0.01595
chr19	341690	341734	-0.40042
chr19	341740	341784	0.00156
chr19	342005	342049	0.08203
chr19	342476	342522	0.21246
chr19	343064	343108	-0.45231
chr19	343557	343601	-0.01527
chr19	343655	343699	0.34192
chr19	343706	343750	0.02958
chr19	343806	343863	-0.24122
chr19	343866	343910	-0.24360
chr19	343979	344027	0.34942
chr19	344117	344161	-0.16452
chr19	344378	344422	-0.09765
chr19	344474	344524	0.11249
chr19	348331	348385	0.00505
chr19	348454	348499	0.24210
chr19	348547	348591	0.12327
chr19	348647	348691	-0.07571
chr19	348713	348762	-0.26388
chr19	348868	348914	-0.05213
chr19	348967	349011	-0.23106
chr19	349086	349130	-0.88937
chr19	349140	349184	-0.23256
chr19	349244	349288	-0.16868
chr19	349317	349361	-0.34775
chr19	349416	349460	-0.00584
chr19	349463	349507	0.05429
chr19	349984	350028	0.63052
chr19	350040	350084	-0.05465
chr19	350109	350155	0.03797
chr19	350181	350232	0.60104
chr19	350328	350372	0.07497
chr19	350386	350430	-0.35166
chr19	350510	350554	-0.16430
chr19	350589	350633	-0.53179
chr19	352145	352189	-0.25883
chr19	352271	352315	-0.15935
chr19	352374	352418	0.09246
chr19	352428	352472	-0.14903
chr19	352483	352527	-0.10448
chr19	352581	352625	-0.21929
chr19	352684	352728	-0.15005
chr19	352805	352849	-0.07491
chr19	352919	352963	0.02354
chr19	353031	353079	0.39349
chr19	353106	353151	0.46832
chr19	353206	353263	-0.30135
chr19	353324	353368	-0.14051
chr19	353376	353420	-0.21009
chr19	353435	353479	-0.30808
chr19	353521	353566	-0.15560
chr19	354124	354168	0.23125
chr19	354246	354294	-0.10582
chr19	354346	354390	-0.00965
chr19	354403	354447	0.29293
chr19	354619	354663	0.46693
chr19	354679	354723	-0.51075
chr19	354774	354818	0.46630
chr19	354936	354980	-0.30887
chr19	355240	355284	-0.31155
chr19	355676	355720	-0.11720
chr19	356108	356152	0.20518
chr19	356199	356244	0.40965
chr19	356261	356305	0.18493
chr19	356331	356375	-0.85648
chr19	356441	356500	-0.02802
chr19	356578	356622	-0.25691
chr19	356693	356737	0.01941
chr19	356740	356784	0.00228
chr19	356856	356900	-0.02771
chr19	356905	356949	0.13049
chr19	356984	357039	0.05808
chr19	357058	357102	-0.05408
chr19	357261	357305	0.30437
chr19	357338	357382	0.36225
chr19	357427	357471	-0.20008
chr19	357507	357551	-0.00360
chr19	357595	357639	-0.01345
chr19	357648	357692	-0.09370
chr19	357795	357839	-0.44763
chr19	358060	358104	-0.09138
chr19	358160	358204	0.00074
chr19	358261	358305	-0.09022
chr19	358348	358392	0.07191
chr19	358459	358503	0.01263
chr19	358570	358614	-0.22373
chr19	358634	358678	-0.48520
chr19	358691	358735	-0.19865
chr19	358760	358804	0.08421
chr19	358855	358899	0.00121
chr19	358990	359034	-0.25020
chr19	359128	359172	-0.40909
chr19	359207	359251	-0.14998
chr19	359269	359313	-0.01183
chr19	359319	359363	-0.06868
chr19	359393	359437	-0.02154
chr19	359446	359490	-0.29600
chr19	359570	359614	0.52101
chr19	359639	359683	0.36740
chr19	359693	359737	0.12412
chr19	359808	359852	-0.16153
chr19	359872	359916	-0.04655
chr19	359963	360007	-0.15537
chr19	360324	360368	-0.03889
chr19	360392	360436	0.16202
chr19	360486	360544	-0.21631
chr19	360662	360710	-0.03072
chr19	360881	360925	0.05119
chr19	360969	361013	0.24589
chr19	361075	361119	-0.12825
chr19	361202	361246	-0.25582
chr19	361283	361333	0.57341
chr19	361368	361412	-0.04165
chr19	361448	361492	-0.04086
chr19	361511	361559	0.67503
chr19	361657	361701	0.01375
chr19	361711	361755	0.01073
chr19	362519	362563	-0.11104
chr19	362579	362623	-0.12022
chr19	362632	362676	-0.31252
chr19	362703	362747	-0.26019
chr19	362950	362994	0.38098
chr19	363008	363052	0.17570
chr19	363107	363151	0.38164
chr19	363312	363356	-0.07162
chr19	363389	363433	-0.23648
chr19	363452	363496	0.17409
chr19	363513	363557	0.15132
chr19	363581	363625	-0.05008
chr19	363655	363699	-0.72946
chr19	363803	363847	-0.02183
chr19	364609	364668	-0.24150
chr19	364904	364951	-0.76966
chr19	364984	365043	-0.49994
chr19	365830	365875	-0.03091
chr19	366751	366798	-0.46834
chr19	366856	366900	-0.09114
chr19	367104	367148	-0.12136
chr19	367153	367198	0.24838
chr19	367256	367300	-0.41983
chr19	367327	367386	0.27777
chr19	367453	367497	0.19323
chr19	367738	367782	-0.30617
chr19	367842	367886	0.19574
chr19	367960	368004	0.40499
chr19	368169	368213	-0.39106
chr19	368226	368270	-0.03532
chr19	368307	368351	0.02841
chr19	368384	368428	0.07899
chr19	368637	368682	0.46496
chr19	368745	368789	0.34859
chr19	368853	368897	-0.06846
chr19	368906	368950	-0.28474
chr19	368993	369037	0.13708
chr19	369055	369099	0.42121
chr19	369171	369215	0.17688
chr19	369244	369288	-0.02944
chr19	369307	369351	-0.05342
chr19	369858	369902	-0.33106
chr19	369927	369971	0.00001
chr19	370012	370056	-0.30508
chr19	370090	370134	-0.03815
chr19	370185	370229	0.02937
chr19	370746	370801	0.36631
chr19	370900	370944	0.06298
chr19	371135	371186	-0.24492
chr19	371212	371256	0.15998
chr19	371496	371555	0.33175
chr19	371615	371672	0.28961
chr19	371699	371758	-0.27649
chr19	372485	372544	0.03279
chr19	372615	372674	0.04807
chr19	372951	373006	0.07780
chr19	373134	373178	-0.15881
chr19	373231	373275	0.39887
chr19	373287	373331	0.14809
chr19	373418	373462	0.49755
chr19	373495	373539	0.12875
chr19	373645	373689	0.19302
chr19	373808	373852	0.02875
chr19	373887	373936	-0.31878
chr19	374064	374108	-0.16185
chr19	374672	374716	0.01725
chr19	375062	375106	0.04402
chr19	375178	375222	0.35328
chr19	375360	375404	-0.21788
chr19	375418	375463	-0.31224
chr19	375508	375552	-0.13601
chr19	375722	375766	-0.12256
chr19	375810	375854	-0.59182
chr19	375875	375919	0.18911
chr19	375956	376000	-0.07851
chr19	376030	376074	-0.02415
chr19	376204	376248	0.01619
chr19	376290	376334	0.09292
chr19	376336	376380	0.08004
chr19	376409	376453	0.12678
chr19	376482	376526	0.04924
chr19	376671	376730	0.80106
chr19	377123	377167	0.10864
chr19	377183	377227	-0.30428
chr19	377289	377333	-0.01701
chr19	377936	377980	-0.20330
chr19	378048	378092	0.07462
chr19	378160	378217	0.61635
chr19	378271	378315	0.15199
chr19	378336	378380	0.09884
chr19	378425	378469	-0.00503
chr19	378909	378953	-0.07056
chr19	379253	379298	-0.43028
chr19	379324	379368	0.04753
chr19	379405	379450	0.01985
chr19	379478	379522	0.29442
chr19	379570	379624	0.32466
chr19	381323	381370	-0.65130
chr19	381464	381523	0.07086
chr19	381533	381592	-0.39065
chr19	381614	381658	-0.18540
chr19	381677	381721	0.00583
chr19	381765	381809	0.17247
chr19	381812	381856	-0.16704
chr19	381860	381904	-0.07357
chr19	382172	382231	0.45414
chr19	385603	385647	0.02465
chr19	385698	385742	-0.23375
chr19	385790	385834	-0.01813
chr19	385888	385932	-0.14244
chr19	386085	386129	0.16938
chr19	386169	386213	-0.08352
chr19	386262	386306	-0.06946
chr19	386346	386390	-0.11748
chr19	386422	386466	0.26165
chr19	386545	386602	-0.53094
chr19	386890	386934	-0.08361
chr19	387080	387124	-0.09862
chr19	387203	387247	0.20321
chr19	387287	387331	-0.26249
chr19	387387	387431	0.01259
chr19	387502	387546	-0.06463
chr19	387559	387603	-0.19412
chr19	387631	387675	-0.19907
chr19	387786	387830	-0.45535
chr19	387865	387909	0.26667
chr19	387941	387985	-0.06957
chr19	388475	388519	-0.13809
chr19	388562	388606	-0.02134
chr19	388612	388656	-0.39054
chr19	388758	388803	0.15867
chr19	388922	388976	0.13940
chr19	389324	389382	0.26769
chr19	389537	389581	-0.04616
chr19	389582	389626	-0.07776
chr19	389660	389704	-0.04992
chr19	389750	389794	0.10775
chr19	389815	389859	-0.19337
chr19	389881	389925	0.01061
chr19	389970	390014	0.20616
chr19	390258	390302	-0.50808
chr19	390359	390403	-0.10127
chr19	390500	390544	-0.00487
chr19	391479	391523	-0.01016
chr19	391596	391640	-0.14545
chr19	391675	391719	-0.28790
chr19	391745	391789	0.01859
chr19	391811	391855	-0.32548
chr19	391915	391959	0.11974
chr19	392018	392062	-0.00001
chr19	392069	392113	-0.03655
chr19	392127	392171	0.22250
chr19	392351	392395	-0.23614
chr19	392410	392465	-0.12147
chr19	392478	392522	0.06651
chr19	392552	392596	-0.71295
chr19	392907	392951	0.20043
chr19	392984	393028	-0.14337
chr19	393123	393167	-0.38129
chr19	395207	395261	-0.67737
chr19	395328	395372	0.44994
chr19	395397	395442	-0.01882
chr19	395465	395509	0.14734
chr19	395569	395620	-0.35204
chr19	395637	395684	-0.38213
chr19	395715	395759	0.04617
chr19	396020	396064	-0.25824
chr19	397934	397978	0.18164
chr19	398952	398996	0.36896
chr19	399078	399122	-0.06984
chr19	399151	399206	-0.05493
chr19	400999	401043	-0.05072
chr19	401056	401100	0.01410
chr19	401113	401157	-0.05306
chr19	401223	401267	0.21537
chr19	401747	401797	0.28881
chr19	403982	404026	0.18921
chr19	404067	404111	-0.40471
chr19	404571	404615	-0.06347
chr19	404643	404687	0.65633
chr19	404733	404777	0.10724
chr19	404819	404863	0.03914
chr19	404911	404955	0.33458
chr19	405136	405184	-0.15352
chr19	405216	405261	-0.25289
chr19	405373	405417	0.00081
chr19	406257	406301	-0.01413
chr19	406457	406501	0.05147
chr19	406515	406559	0.65576
chr19	407130	407174	-0.10064
chr19	407256	407300	0.03931
chr19	407363	407407	0.16351
chr19	407442	407486	-0.09389
chr19	407526	407570	0.18710
chr19	407948	407992	-0.28150
chr19	408705	408751	-0.04861
chr19	408756	408800	0.25552
chr19	408811	408855	-0.15581
chr19	408895	408939	-0.07883
chr19	409848	409892	-0.35216
chr19	409923	409967	0.15512
chr19	410015	410061	-0.86535
chr19	410665	410715	-0.56354
chr19	410785	410829	-0.44347
chr19	410885	410929	-0.06592
chr19	410992	411051	0.44449
chr19	411081	411125	0.21122
chr19	411169	411213	0.13332
chr19	411312	411356	0.29079
chr19	411403	411447	-0.31608
chr19	411521	411565	0.03942
chr19	411574	411618	-0.09039
chr19	412011	412055	-0.19506
chr19	412090	412134	-0.11941
chr19	412182	412226	-0.16702
chr19	412624	412668	0.17261
chr19	412696	412740	-0.01131
chr19	412771	412815	0.12310
chr19	412823	412867	0.18300
chr19	412912	412956	-0.02835
chr19	413001	413045	-0.21419
chr19	413127	413171	-0.38305
chr19	413215	413259	0.11236
chr19	413291	413335	0.09905
chr19	413391	413435	-0.09777
chr19	413468	413512	0.24156
chr19	413668	413713	-1.47212
chr19	413718	413777	-0.41205
chr19	413914	413958	0.32421
chr19	413975	414019	-0.05324
chr19	414368	414415	-0.12660
chr19	414465	414509	-0.23841
chr19	414510	414554	0.17610
chr19	414614	414658	0.11738
chr19	414685	414729	0.24586
chr19	414809	414853	-0.17981
chr19	414880	414924	-0.20347
chr19	414928	414972	0.02072
chr19	415069	415113	0.28741
chr19	415188	415232	-0.11234
chr19	415283	415327	-0.14376
chr19	415365	415409	0.06425
chr19	415449	415493	0.60295
chr19	415502	415546	0.29941
chr19	415603	415647	0.15690
chr19	415677	415721	-0.45367
chr19	418325	418369	0.06466
chr19	418432	418476	0.17741
chr19	418514	418568	-0.04125
chr19	418604	418648	0.08539
chr19	418768	418812	0.01835
chr19	418885	418930	0.01490
chr19	418956	419004	0.17343
chr19	419039	419083	0.01066
chr19	419663	419707	0.06049
chr19	419729	419773	0.02207
chr19	420034	420078	0.12454
chr19	420092	420136	-0.08495
chr19	420149	420193	-0.08502
chr19	420724	420768	0.04870
chr19	420809	420854	-0.15214
chr19	420907	420951	-0.02876
chr19	421091	421135	0.11073
chr19	421160	421204	0.12504
chr19	421588	421632	-0.26994
chr19	421674	421718	0.10934
chr19	421734	421778	-0.05407
chr19	421864	421908	-0.12684
chr19	421970	422014	-0.06242
chr19	422051	422096	0.00070
chr19	422624	422683	0.14237
chr19	423306	423350	0.23237
chr19	423389	423433	0.08107
chr19	423511	423555	0.37682
chr19	423572	423616	-0.00050
chr19	423654	423706	-0.26282
chr19	425082	425126	0.23760
chr19	425154	425198	-0.06387
chr19	425203	425247	-0.19549
chr19	425266	425310	-0.39625
chr19	425401	425445	0.07160
chr19	425477	425521	-0.01644
chr19	425545	425589	0.05060
chr19	425645	425689	0.69010
chr19	425722	425766	-0.18332
chr19	425783	425827	0.32515
chr19	425871	425915	-0.27216
chr19	425996	426040	0.19353
chr19	426088	426132	0.12100
chr19	426364	426418	-0.41805
chr19	426459	426503	0.02466
chr19	426509	426553	0.08080
chr19	426703	426757	0.39051
chr19	428998	429042	-0.08105
chr19	429065	429109	-0.10825
chr19	429169	429213	-0.01089
chr19	429232	429276	-0.02884
chr19	429316	429360	-0.23507
chr19	429394	429439	-0.03422
chr19	429439	429482	-0.24587
chr19	429615	429671	0.11196
chr19	429749	429793	-0.10733
chr19	429829	429873	0.17635
chr19	430846	430903	0.20214
chr19	431288	431332	0.03496
chr19	431335	431380	0.26740
chr19	431407	431452	-0.21392
chr19	432676	432725	-0.34646
chr19	433682	433726	-0.02843
chr19	433793	433837	0.04117
chr19	433867	433911	-0.00190
chr19	434081	434128	0.13005
chr19	434143	434188	0.37988
chr19	434310	434354	0.07834
chr19	434361	434405	-0.11758
chr19	434480	434525	-0.30523
chr19	434700	434744	-0.07017
chr19	434860	434904	0.08690
chr19	436152	436196	0.45543
chr19	436314	436358	-0.26016
chr19	436402	436453	0.19022
chr19	436668	436712	-0.18242
chr19	436747	436791	0.14537
chr19	436851	436895	0.16547
chr19	436909	436953	-0.37059
chr19	436990	437034	0.60885
chr19	437228	437272	0.00314
chr19	437315	437359	0.55150
chr19	438052	438097	0.06254
chr19	439570	439614	0.20723
chr19	439651	439696	0.04787
chr19	439747	439791	0.12522
chr19	439826	439870	-0.50438
chr19	439905	439949	-0.06379
chr19	440127	440171	-0.39413
chr19	440222	440266	-0.67109
chr19	440355	440399	-0.05879
chr19	440434	440478	0.01086
chr19	440506	440550	-0.15339
chr19	440566	440610	0.13066
chr19	440762	440806	-0.07606
chr19	440928	440972	-0.28448
chr19	442409	442453	0.01556
chr19	442478	442522	0.05169
chr19	442545	442589	-0.20698
chr19	442600	442644	-0.39544
chr19	443184	443228	-0.20711
chr19	443258	443303	-0.08101
chr19	443346	443390	-0.15405
chr19	443451	443495	-0.23502
chr19	443532	443576	0.13449
chr19	444230	444274	0.13544
chr19	444299	444343	0.21281
chr19	444377	444421	-0.10399
chr19	444429	444473	-0.07808
chr19	444539	444583	-0.14750
chr19	444628	444672	-0.37446
chr19	444690	444734	-0.06193
chr19	445043	445087	-0.08999
chr19	445175	445219	0.25041
chr19	445256	445300	-0.03562
chr19	445322	445366	-0.16352
chr19	445386	445430	-0.12796
chr19	445442	445486	0.29467
chr19	445511	445555	-0.15509
chr19	445579	445623	0.08169
chr19	445720	445764	-0.01121
chr19	445984	446028	-0.15856
chr19	446100	446144	0.01639
chr19	446220	446264	0.11727
chr19	446295	446339	0.04702
chr19	446359	446403	-0.10745
chr19	446430	446474	-0.04592
chr19	446517	446561	-0.07921
chr19	446645	446689	0.28264
chr19	446770	446814	-0.04947
chr19	447201	447245	0.13491
chr19	447271	447315	0.06704
chr19	447372	447416	0.14044
chr19	447478	447522	-0.05727
chr19	447548	447592	-0.33200
chr19	448468	448512	0.05263
chr19	448555	448599	-0.02827
chr19	448841	448885	-0.11094
chr19	448895	448939	-0.11065
chr19	448970	449014	-0.27359
chr19	449083	449127	0.00935
chr19	449184	449228	0.02774
chr19	449240	449284	-0.12904
chr19	449313	449357	-0.05781
chr19	449358	449402	-0.10826
chr19	449433	449477	0.03795
chr19	449485	449529	0.10575
chr19	449591	449635	-0.33135
chr19	449690	449734	-0.18397
chr19	449762	449806	-0.33893
chr19	449844	449888	0.06105
chr19	449950	449994	-0.33671
chr19	450783	450827	-0.14329
chr19	450837	450881	0.15749
chr19	450896	450942	0.16680
chr19	451016	451060	-0.02913
chr19	451094	451138	-0.52147
chr19	452631	452676	0.15264
chr19	452828	452872	-0.05929
chr19	452901	452945	0.22891
chr19	452969	453016	-0.24738
chr19	453150	453199	0.21521
chr19	453221	453280	-0.31182
chr19	455595	455651	0.37671
chr19	455712	455756	0.15274
chr19	455792	455836	-0.07954
chr19	455858	455902	0.19244
chr19	456407	456451	0.16196
chr19	457443	457487	-0.10065
chr19	457531	457575	-0.08760
chr19	457597	457641	0.27718
chr19	457675	457719	0.17992
chr19	457760	457804	-0.27434
chr19	457823	457867	-0.22486
chr19	457885	457929	-0.03106
chr19	457961	458005	0.67988
chr19	458022	458066	0.01315
chr19	458108	458152	-0.32135
chr19	458172	458218	-0.47710
chr19	458272	458317	-0.23058
chr19	458328	458375	-0.56235
chr19	458425	458472	-0.05799
chr19	458538	458582	0.50724
chr19	458609	458653	-0.00713
chr19	458705	458749	-0.17435
chr19	458810	458854	0.01339
chr19	458957	459001	0.13421
chr19	459106	459155	-0.76677
chr19	459220	459269	-0.38789
chr19	459326	459370	-0.20029
chr19	459424	459468	-0.09937
chr19	459522	459566	-0.07909
chr19	459751	459795	-0.22225
chr19	459801	459846	0.03909
chr19	459898	459942	-0.01195
chr19	460003	460047	0.22294
chr19	460118	460162	0.20430
chr19	460191	460235	-0.48560
chr19	460267	460311	0.16189
chr19	460809	460853	0.00781
chr19	460910	460954	-0.15249
chr19	461039	461083	-0.01969
chr19	461392	461436	-0.14182
chr19	461498	461542	0.41235
chr19	461573	461617	0.06655
chr19	461779	461823	0.52330
chr19	462023	462082	-0.26200
chr19	462136	462180	-0.54775
chr19	462230	462274	-0.08881
chr19	462356	462404	-0.17434
chr19	462419	462463	-0.06990
chr19	462534	462578	-0.02537
chr19	462636	462680	-0.13494
chr19	462705	462749	0.10314
chr19	462807	462854	0.17966
chr19	463510	463559	0.13344
chr19	463614	463658	-0.10102
chr19	463915	463959	-0.08523
chr19	464141	464185	0.08105
chr19	464196	464240	-0.13854
chr19	464271	464316	0.09063
chr19	464323	464367	-0.11374
chr19	464422	464466	0.05952
chr19	464545	464589	-0.05229
chr19	465431	465476	-0.40131
chr19	465576	465621	0.03822
chr19	465803	465847	-0.25114
chr19	465912	465956	0.36394
chr19	466228	466272	0.14403
chr19	467070	467129	-0.26308
chr19	468929	468973	-0.17621
chr19	469041	469085	-0.19804
chr19	469892	469936	0.15209
chr19	469972	470016	-0.14446
chr19	470088	470132	0.17313
chr19	470267	470311	-0.41122
chr19	470336	470380	-0.04226
chr19	470541	470585	-0.14776
chr19	470629	470673	0.18912
chr19	470732	470776	-0.18063
chr19	470835	470879	-0.46948
chr19	471048	471092	-0.08597
chr19	471163	471207	0.11505
chr19	473778	473826	-0.50681
chr19	473912	473956	-0.06182
chr19	474090	474134	-0.10149
chr19	474646	474690	-0.41173
chr19	475027	475071	-0.21165
chr19	475091	475135	-0.00146
chr19	475146	475190	0.01070
chr19	475202	475246	-0.06523
chr19	475277	475321	0.29263
chr19	475357	475401	0.00063
chr19	475421	475465	-0.47282
chr19	475500	475544	-0.30402
chr19	475575	475619	0.32725
chr19	475651	475695	0.04054
chr19	476334	476378	0.08910
chr19	477511	477555	-0.18200
chr19	477876	477920	0.47905
chr19	477932	477978	-0.01274
chr19	478733	478792	0.02658
chr19	479955	479999	-0.07965
chr19	480043	480087	-0.10826
chr19	480460	480519	-0.24958
chr19	480576	480620	-0.14219
chr19	480650	480694	0.30242
chr19	480754	480798	-0.21670
chr19	480814	480858	0.16102
chr19	480876	480920	-0.17953
chr19	481249	481293	-0.16207
chr19	481372	481416	0.03309
chr19	481432	481476	-0.02180
chr19	481847	481891	-0.08235
chr19	481978	482023	-0.08525
chr19	482023	482067	0.04367
chr19	482115	482159	-0.09386
chr19	482238	482282	0.04179
chr19	482301	482345	-0.14137
chr19	482394	482438	0.04183
chr19	482451	482495	-0.04157
chr19	482513	482557	0.00555
chr19	482633	482677	0.09501
chr19	482929	482973	0.03426
chr19	483008	483052	0.23206
chr19	483078	483122	-0.00251
chr19	483148	483192	-0.10066
chr19	483215	483259	0.17032
chr19	483313	483357	0.07242
chr19	483405	483449	0.03892
chr19	483491	483535	0.01564
chr19	483556	483600	0.11668
chr19	483656	483700	0.45463
chr19	483760	483804	0.25329
chr19	483827	483871	-0.19447
chr19	483907	483951	-0.04194
chr19	483989	484038	-0.26741
chr19	484093	484145	0.36891
chr19	484185	484229	-0.04949
chr19	484344	484389	0.49495
chr19	484434	484479	0.07441
chr19	484498	484542	0.06041
chr19	484599	484643	-0.06637
chr19	484702	484746	0.08455
chr19	484761	484805	0.11046
chr19	484820	484864	-0.02935
chr19	484915	484959	-0.12474
chr19	484966	485010	-0.17174
chr19	485055	485104	0.05276
chr19	485116	485160	0.22048
chr19	485182	485226	0.00394
chr19	485250	485294	0.02679
chr19	485344	485388	-0.00745
chr19	485949	485993	-0.21212
chr19	486026	486070	-0.10104
chr19	486108	486152	0.15482
chr19	486207	486251	0.06114
chr19	486272	486316	-0.04268
chr19	486411	486455	-0.07306
chr19	486507	486551	-0.05827
chr19	486609	486653	-0.08532
chr19	486723	486767	-0.11287
chr19	486823	486868	-0.14421
chr19	486881	486925	-0.07088
chr19	486956	487000	0.18108
chr19	487184	487228	-0.03668
chr19	487252	487296	0.31867
chr19	487301	487345	-0.30536
chr19	487372	487416	-0.09498
chr19	487436	487480	-0.16071
chr19	487508	487552	0.04132
chr19	487592	487636	-0.02954
chr19	487698	487743	0.14693
chr19	487820	487864	-0.06556
chr19	487871	487915	0.04821
chr19	487938	487982	-0.30798
chr19	488017	488061	0.36448
chr19	488089	488133	0.04570
chr19	488166	488210	-0.02832
chr19	488248	488292	-0.04319
chr19	488965	489024	0.07576
chr19	489189	489233	0.13750
chr19	489280	489324	0.54186
chr19	489332	489376	-0.02193
chr19	489421	489476	0.03507
chr19	489518	489577	0.53403
chr19	489614	489673	0.23196
chr19	489700	489744	0.21955
chr19	489749	489793	0.02063
chr19	489850	489894	-0.30805
chr19	489916	489960	0.17475
chr19	489986	490041	0.13422
chr19	490095	490139	0.25342
chr19	490179	490223	0.30494
chr19	490258	490302	-0.22973
chr19	490306	490350	-0.12650
chr19	490425	490469	-0.24318
chr19	490534	490578	-0.31018
chr19	490605	490649	-0.05133
chr19	490694	490738	0.08379
chr19	490785	490829	-0.34260
chr19	490897	490941	0.05539
chr19	491880	491924	-0.05889
chr19	491940	491984	0.26526
chr19	492151	492195	0.13338
chr19	492277	492321	-0.13799
chr19	492334	492378	0.00937
chr19	492447	492491	-0.18011
chr19	492542	492588	0.31576
chr19	492599	492643	0.25603
chr19	492675	492719	1.17693
chr19	492816	492860	-0.08360
chr19	492911	492955	-0.19371
chr19	492981	493025	-0.15790
chr19	493118	493162	-0.23501
chr19	493237	493281	0.00274
chr19	493307	493351	0.18520
chr19	493411	493455	0.20050
chr19	493544	493588	0.35351
chr19	493704	493748	0.06512
chr19	494892	494946	0.02001
chr19	494982	495026	0.10505
chr19	495050	495094	-0.36138
chr19	495142	495186	-0.26452
chr19	495209	495253	-0.41256
chr19	495272	495316	0.00073
chr19	495532	495576	-0.14134
chr19	495583	495627	-0.04767
chr19	495640	495689	-0.14459
chr19	496122	496166	0.04001
chr19	496176	496220	-0.55356
chr19	496239	496283	-0.52740
chr19	496302	496346	-0.00030
chr19	497090	497149	0.07788
chr19	497196	497255	0.54839
chr19	497986	498030	0.15122
chr19	498128	498174	-0.70254
chr19	498239	498283	0.06086
chr19	498337	498381	-0.21648
chr19	498472	498516	-0.12400
chr19	498572	498616	-0.11813
chr19	498821	498865	0.39662
chr19	498872	498916	0.22512
chr19	499170	499215	-0.80677
chr19	499236	499281	0.30711
chr19	499372	499416	0.32459
chr19	499522	499566	-0.12420
chr19	499651	499695	0.02659
chr19	499910	499954	-0.00192
chr19	499972	500016	-0.19147
chr19	500078	500122	-0.15818
chr19	500141	500185	-0.05949
chr19	500256	500300	-0.03373
chr19	500453	500497	-0.13211
chr19	500516	500560	0.01297
chr19	500578	500622	-0.15335
chr19	500678	500722	0.22111
chr19	500789	500833	-0.13610
chr19	500894	500940	0.06720
chr19	501178	501222	-0.15017
chr19	501297	501341	-0.11016
chr19	501816	501860	0.18181
chr19	502050	502094	0.18473
chr19	502384	502428	0.09825
chr19	502448	502492	0.31958
chr19	502539	502598	0.32903
chr19	503399	503458	0.36946
chr19	503461	503505	0.02324
chr19	503983	504030	0.35108
chr19	506155	506199	0.07233
chr19	506528	506576	0.69496
chr19	506947	506991	0.23141
chr19	507027	507071	0.06742
chr19	507118	507162	-0.09672
chr19	507198	507242	-0.05301
chr19	507599	507643	0.23936
chr19	507654	507698	0.28367
chr19	508095	508139	0.14275
chr19	508203	508247	-0.20700
chr19	508252	508296	-0.18295
chr19	508349	508395	0.11896
chr19	509695	509740	-0.19250
chr19	509874	509925	0.08286
chr19	509981	510025	0.34893
chr19	510038	510082	-0.04092
chr19	510097	510141	-0.36396
chr19	510205	510249	-0.04083
chr19	510299	510343	-0.12208
chr19	511407	511451	-0.24219
chr19	521535	521579	-0.09745
chr19	521823	521867	-0.38468
chr19	522351	522399	-0.17767
chr19	523242	523293	0.21408
chr19	523302	523346	0.18767
chr19	523384	523429	0.02857
chr19	523530	523574	-0.22845
chr19	523663	523707	-0.17366
chr19	523744	523788	-0.40391
chr19	523851	523895	-0.01368
chr19	523952	523996	0.05886
chr19	524013	524057	0.00926
chr19	524138	524182	0.23381
chr19	524217	524261	-0.21037
chr19	524295	524339	0.02605
chr19	524396	524440	0.09592
chr19	524455	524499	0.40532
chr19	524504	524548	0.13313
chr19	524592	524636	-0.09734
chr19	524658	524702	-0.18461
chr19	524745	524791	-0.35412
chr19	525573	525617	0.72284
chr19	525652	525696	-0.08040
chr19	525733	525781	0.51239
chr19	525847	525891	-0.18140
chr19	525961	526008	0.44004
chr19	526032	526082	0.08348
chr19	526105	526149	-0.06354
chr19	526211	526255	0.28820
chr19	526299	526347	0.27063
chr19	526387	526431	0.00652
chr19	526479	526523	-0.12080
chr19	526556	526600	-0.12458
chr19	526634	526678	-0.79295
chr19	526893	526937	0.35143
chr19	526957	527001	-0.16364
chr19	527022	527066	0.05705
chr19	527176	527220	0.02195
chr19	527232	527276	-0.13529
chr19	527318	527362	-0.16280
chr19	527407	527457	0.60882
chr19	527779	527823	-0.74475
chr19	527879	527923	-0.51237
chr19	527996	528040	-0.16760
chr19	528100	528144	0.26188
chr19	528163	528207	-0.11732
chr19	528270	528314	0.06095
chr19	528371	528415	0.13101
chr19	528497	528545	0.25894
chr19	528614	528658	0.02447
chr19	528702	528746	-0.01591
chr19	528793	528837	0.01530
chr19	528864	528908	-0.09441
chr19	528983	529027	-0.07562
chr19	529070	529114	0.03504
chr19	529183	529227	0.19828
chr19	529272	529316	-0.26863
chr19	529364	529408	0.18796
chr19	529488	529532	1.01497
chr19	529669	529714	-0.07103
chr19	530048	530100	0.06056
chr19	530134	530178	0.10698
chr19	530241	530285	0.06673
chr19	530366	530410	-0.00099
chr19	530441	530485	-0.21377
chr19	530641	530685	-0.00432
chr19	530732	530776	0.39411
chr19	530798	530842	-0.08379
chr19	530867	530911	-0.23786
chr19	530918	530962	-0.12291
chr19	531002	531046	-0.11689
chr19	531068	531112	0.30983
chr19	531147	531191	-0.11340
chr19	531241	531292	-0.31580
chr19	531367	531411	0.15255
chr19	531493	531537	0.35419
chr19	531585	531629	-0.24090
chr19	531648	531692	0.34658
chr19	531754	531798	0.09900
chr19	532051	532095	-0.04035
chr19	532311	532355	0.56886
chr19	532422	532466	0.05598
chr19	532537	532581	0.30653
chr19	532676	532720	-0.11519
chr19	532772	532816	-0.43022
chr19	532837	532881	-0.14148
chr19	532890	532934	0.00340
chr19	533006	533050	0.10269
chr19	533069	533113	-0.28768
chr19	533126	533170	-0.15890
chr19	533188	533232	-0.22621
chr19	533268	533312	0.04005
chr19	533450	533494	-0.27282
chr19	533534	533578	-0.01693
chr19	533636	533680	-0.08113
chr19	533708	533752	0.25409
chr19	533973	534017	0.14468
chr19	534051	534095	-0.33640
chr19	534125	534180	0.23726
chr19	534205	534249	-0.19687
chr19	534279	534323	-0.27109
chr19	534335	534380	0.31746
chr19	534501	534545	-0.21023
chr19	534581	534625	0.02453
chr19	534653	534697	-0.16078
chr19	534766	534810	0.15441
chr19	534898	534942	0.02246
chr19	535014	535058	0.04139
chr19	535087	535131	-0.18498
chr19	535203	535248	0.18032
chr19	535310	535354	-0.04697
chr19	535380	535424	-0.43139
chr19	535428	535472	-0.20126
chr19	535580	535624	-0.14851
chr19	535771	535815	-0.04784
chr19	535866	535910	0.10244
chr19	535936	535980	-0.45755
chr19	536013	536057	-0.22111
chr19	536141	536200	0.03585
chr19	536209	536260	-0.45325
chr19	536280	536324	0.02577
chr19	536454	536498	0.03074
chr19	536648	536692	0.00127
chr19	536760	536804	0.01785
chr19	536851	536895	-0.17831
chr19	536978	537022	-0.13283
chr19	537035	537079	-0.14942
chr19	537082	537126	-0.03216
chr19	537174	537218	0.02739
chr19	537602	537651	0.24901
chr19	537735	537779	0.18733
chr19	537819	537863	-0.16606
chr19	538073	538127	0.57212
chr19	539079	539123	0.06554
chr19	539151	539195	-0.03508
chr19	539206	539250	-0.00002
chr19	539276	539320	0.18737
chr19	539389	539433	0.11995
chr19	539494	539538	0.60178
chr19	539610	539654	-0.24540
chr19	539666	539710	0.02573
chr19	539755	539799	0.20794
chr19	539835	539879	0.17116
chr19	539933	539977	-0.30719
chr19	540000	540044	-0.21827
chr19	540059	540103	-0.28727
chr19	540146	540190	0.43126
chr19	540237	540281	0.74302
chr19	540297	540341	0.08316
chr19	540436	540485	0.20766
chr19	540550	540594	-0.60902
chr19	540702	540746	-0.41501
chr19	541548	541592	-0.00133
chr19	541715	541759	-0.37673
chr19	541799	541843	0.11228
chr19	541863	541907	-0.21673
chr19	541974	542018	-0.25576
chr19	542062	542106	0.04255
chr19	542140	542184	-0.25524
chr19	542214	542258	0.24785
chr19	542340	542384	0.12802
chr19	542414	542458	0.06663
chr19	542504	542548	-0.30990
chr19	542596	542640	-0.00555
chr19	542694	542738	-0.29878
chr19	542810	542854	0.15938
chr19	542931	542977	0.43757
chr19	542980	543024	0.02317
chr19	543078	543122	0.09921
chr19	543148	543192	0.11737
chr19	543230	543274	0.16975
chr19	543322	543366	0.04959
chr19	543408	543453	-0.48371
chr19	543494	543538	0.34905
chr19	543560	543604	-0.05316
chr19	543623	543673	-0.07311
chr19	543731	543781	0.34674
chr19	543995	544040	0.16228
chr19	544044	544088	0.10099
chr19	544113	544157	-0.12267
chr19	544208	544256	-0.00400
chr19	544682	544726	0.01424
chr19	544755	544799	-0.01581
chr19	544922	544978	0.79201
chr19	544991	545035	-0.18643
chr19	545069	545113	-0.13375
chr19	545165	545209	-0.64270
chr19	545253	545297	-0.19005
chr19	545337	545381	0.09630
chr19	545466	545510	0.10356
chr19	545585	545629	0.06340
chr19	545636	545680	0.09201
chr19	545761	545805	0.08814
chr19	545874	545918	-0.43698
chr19	546326	546370	-0.02356
chr19	546389	546433	0.46144
chr19	546489	546534	0.02821
chr19	546622	546666	-0.02221
chr19	546722	546766	-0.08467
chr19	546778	546822	0.20005
chr19	546865	546909	0.55736
chr19	546956	547000	-0.22080
chr19	547048	547092	0.05063
chr19	547115	547159	-0.27778
chr19	547162	547206	-0.38180
chr19	547229	547273	-0.21829
chr19	547276	547320	-0.15673
chr19	547342	547386	-0.16997
chr19	547418	547462	0.14725
chr19	547480	547524	-0.09382
chr19	547557	547611	0.03808
chr19	547699	547743	-0.03203
chr19	547784	547828	0.40910
chr19	547858	547902	0.11682
chr19	547989	548033	0.07098
chr19	548048	548092	0.26200
chr19	548109	548153	0.03661
chr19	548183	548227	-0.04615
chr19	548231	548275	0.25100
chr19	548383	548439	0.31740
chr19	548884	548928	-0.18073
chr19	549043	549087	-0.15636
chr19	549167	549211	-0.11023
chr19	549910	549954	0.47703
chr19	550183	550231	0.32709
chr19	550256	550300	0.31643
chr19	550357	550404	0.26511
chr19	550412	550456	-0.29321
chr19	551018	551072	-0.03036
chr19	551096	551140	0.26014
chr19	552544	552588	0.19054
chr19	552604	552648	0.19927
chr19	552725	552771	0.27901
chr19	552857	552901	-0.12634
chr19	552945	552991	-0.21029
chr19	553052	553096	0.18378
chr19	553513	553557	0.21385
chr19	553625	553669	0.07679
chr19	553722	553773	-0.23527
chr19	553849	553893	0.09552
chr19	553901	553945	-0.09659
chr19	554247	554291	-0.26811
chr19	554417	554461	-0.09824
chr19	554532	554576	0.27695
chr19	554731	554775	-0.02388
chr19	555340	555384	0.01960
chr19	555465	555509	-0.00210
chr19	555566	555610	0.06871
chr19	555671	555715	-0.34166
chr19	555724	555769	-0.13266
chr19	555812	555856	-0.28918
chr19	555878	555922	-0.23247
chr19	555932	555976	-0.12060
chr19	556036	556080	0.00795
chr19	556204	556248	-0.26447
chr19	556852	556896	0.03588
chr19	556930	556974	0.48073
chr19	558204	558259	-0.01081
chr19	558272	558316	0.10298
chr19	558338	558382	-0.03824
chr19	558476	558520	-0.24948
chr19	558535	558579	-0.43068
chr19	558640	558684	1.20643
chr19	558896	558940	-0.20374
chr19	559170	559214	-0.03121
chr19	559234	559278	-0.21087
chr19	559315	559359	-0.10555
chr19	559407	559451	-0.25882
chr19	559533	559577	0.01897
chr19	559625	559669	-0.20783
chr19	559683	559727	-0.17018
chr19	559828	559872	0.06661
chr19	559878	559922	-0.28710
chr19	559947	559991	0.35102
chr19	560119	560163	0.01409
chr19	560234	560278	-0.07817
chr19	560316	560360	-0.25569
chr19	560432	560476	-0.06511
chr19	561044	561088	0.02252
chr19	561155	561199	-0.15019
chr19	561244	561288	-0.09211
chr19	561503	561547	-0.60436
chr19	561565	561609	0.05866
chr19	561621	561665	0.05240
chr19	562298	562342	-0.50744
chr19	562357	562401	-0.01821
chr19	562481	562525	0.07981
chr19	563208	563252	-0.02312
chr19	564222	564266	-0.15500
chr19	564478	564522	0.20609
chr19	564732	564776	0.01710
chr19	564823	564867	-0.11277
chr19	564995	565039	0.23154
chr19	565046	565090	-0.71214
chr19	565123	565167	-0.07013
chr19	565235	565283	-0.14046
chr19	565308	565352	0.31755
chr19	565409	565453	-0.08003
chr19	565670	565714	-0.18695
chr19	565728	565772	0.11667
chr19	565884	565928	-0.09879
chr19	566002	566061	-0.38272
chr19	566119	566173	-0.24384
chr19	566571	566617	-0.38843
chr19	566671	566715	0.26089
chr19	566722	566766	-0.03306
chr19	567830	567875	-0.01646
chr19	567931	567975	-0.18873
chr19	568134	568178	-0.46238
chr19	568210	568254	-0.06877
chr19	568294	568338	0.03208
chr19	568381	568425	-0.02287
chr19	568462	568506	-0.00099
chr19	568565	568609	0.15838
chr19	568651	568695	0.10617
chr19	568758	568802	-0.20530
chr19	568846	568890	0.17116
chr19	568925	568969	0.05293
chr19	569002	569046	-0.40908
chr19	569079	569123	0.13400
chr19	569179	569223	0.26414
chr19	569291	569335	0.15550
chr19	569399	569443	0.08288
chr19	569559	569603	0.13842
chr19	569625	569669	-0.25144
chr19	569761	569805	-0.46766
chr19	569813	569857	0.16670
chr19	569916	569960	0.15252
chr19	569987	570031	-0.24513
chr19	570079	570123	-0.14848
chr19	570164	570208	-0.32899
chr19	570263	570307	-0.25335
chr19	570360	570404	0.23489
chr19	570437	570481	0.02813
chr19	570529	570574	-0.08390
chr19	570792	570836	-0.27602
chr19	570857	570901	-0.46383
chr19	570908	570952	-0.04443
chr19	571093	571137	-0.27046
chr19	571205	571249	0.01394
chr19	571261	571305	-0.41018
chr19	571325	571369	-0.20062
chr19	571471	571515	-0.15042
chr19	571570	571615	0.03629
chr19	571635	571679	-0.27702
chr19	572054	572098	-0.93362
chr19	572880	572924	0.08194
chr19	572947	572991	0.08076
chr19	573020	573064	0.25580
chr19	573140	573184	-0.29346
chr19	573458	573502	0.67150
chr19	573550	573594	-0.22441
chr19	573812	573856	-0.02792
chr19	573969	574013	0.23041
chr19	574071	574115	-0.01363
chr19	574194	574238	-0.10930
chr19	574270	574314	0.27421
chr19	574440	574484	-0.01068
chr19	574586	574630	-0.06640
chr19	574684	574728	0.01133
chr19	574750	574794	-0.00699
chr19	574850	574894	0.00267
chr19	574917	574976	-0.34469
chr19	575435	575479	-0.07349
chr19	575556	575600	-0.15334
chr19	575652	575696	0.21387
chr19	575888	575932	-0.47914
chr19	575969	576013	-0.07045
chr19	576051	576095	-0.25547
chr19	576220	576265	0.20254
chr19	576288	576332	0.17359
chr19	576390	576434	0.02055
chr19	576446	576490	0.07750
chr19	577934	577993	0.66099
chr19	578003	578062	0.18741
chr19	578098	578142	-0.35442
chr19	579069	579113	0.02962
chr19	579263	579307	0.22928
chr19	579311	579355	-0.29342
chr19	579420	579464	0.26981
chr19	579574	579633	-0.11886
chr19	580229	580273	-0.19400
chr19	580336	580388	0.66934
chr19	580388	580440	1.13621
chr19	580476	580520	-0.31256
chr19	581178	581222	-0.09489
chr19	581282	581327	-0.38059
chr19	581383	581427	0.11231
chr19	581490	581534	0.16450
chr19	581584	581628	0.23344
chr19	581695	581739	-0.06615
chr19	583284	583328	0.07619
chr19	583410	583454	-0.07426
chr19	583474	583518	-0.33516
chr19	583547	583591	-0.10724
chr19	583654	583698	-0.24101
chr19	583733	583777	-0.00389
chr19	584045	584090	-0.41728
chr19	584153	584197	0.05304
chr19	584205	584249	0.05772
chr19	584398	584442	0.02843
chr19	584495	584539	0.05846
chr19	584579	584623	0.15167
chr19	584664	584708	-0.12847
chr19	584740	584784	0.07899
chr19	584974	585033	-0.24681
chr19	585176	585220	-0.13861
chr19	585270	585317	-0.23128
chr19	585377	585421	0.40094
chr19	585486	585538	-0.18771
chr19	586178	586222	0.06812
chr19	586285	586329	-0.27212
chr19	586333	586377	0.02723
chr19	586432	586476	-0.51688
chr19	586567	586611	-0.44375
chr19	586658	586717	0.41132
chr19	587163	587219	-0.04578
chr19	588365	588424	-0.00526
chr19	588482	588529	-0.01217
chr19	589353	589397	-0.48709
chr19	589400	589444	0.02176
chr19	589490	589534	0.28163
chr19	589567	589615	-0.25626
chr19	589644	589688	0.26736
chr19	589743	589787	0.11436
chr19	589916	589960	0.06783
chr19	589984	590028	-0.08793
chr19	590032	590076	-0.38612
chr19	590114	590158	-0.05059
chr19	590211	590255	0.16190
chr19	590312	590356	-0.31840
chr19	590589	590633	0.16801
chr19	590727	590771	0.67903
chr19	590782	590826	-0.33299
chr19	590891	590935	-0.01141
chr19	591001	591045	-0.26271
chr19	591103	591147	-0.37680
chr19	591182	591226	0.23642
chr19	591242	591286	-0.20745
chr19	591349	591393	0.17506
chr19	591413	591457	-0.01331
chr19	591478	591522	0.12813
chr19	591696	591740	-0.34744
chr19	591752	591796	-0.25596
chr19	591819	591863	0.66152
chr19	591912	591956	0.06351
chr19	591959	592003	-0.56864
chr19	592628	592672	-0.02368
chr19	592710	592754	0.15445
chr19	592825	592869	-0.24733
chr19	592915	592959	-0.15105
chr19	592968	593012	-0.18511
chr19	593071	593115	-0.52253
chr19	593147	593191	0.00505
chr19	593731	593775	-0.11211
chr19	593787	593831	0.28604
chr19	593927	593971	0.25990
chr19	594025	594069	-0.02036
chr19	594129	594173	-0.27603
chr19	594244	594288	0.15487
chr19	594327	594371	-0.35068
chr19	594413	594457	-0.42776
chr19	594571	594615	-0.05187
chr19	594780	594824	0.69065
chr19	595017	595061	0.32944
chr19	595068	595112	-0.06350
chr19	595408	595458	0.68660
chr19	595574	595618	-0.03450
chr19	595647	595691	-0.04123
chr19	595757	595801	0.39379
chr19	595852	595896	0.14900
chr19	595968	596012	0.06933
chr19	596024	596068	-0.17961
chr19	596096	596140	-0.09682
chr19	596154	596198	0.20497
chr19	596223	596268	-0.29144
chr19	596629	596678	-0.04732
chr19	596695	596739	0.19283
chr19	596760	596804	-0.42700
chr19	596851	596901	-0.21583
chr19	596976	597020	0.00097
chr19	597146	597190	0.08952
chr19	597219	597263	0.28238
chr19	597314	597358	0.06345
chr19	597361	597405	0.19688
chr19	597594	597638	0.45746
chr19	597650	597694	0.14436
chr19	597769	597813	-0.34110
chr19	597846	597890	-0.29971
chr19	597931	597975	-0.20389
chr19	598046	598090	-0.27733
chr19	598174	598218	-0.04139
chr19	598282	598331	0.72652
chr19	598349	598393	0.13496
chr19	598413	598457	-0.13964
chr19	598573	598632	0.05758
chr19	598632	598675	-0.05675
chr19	598713	598757	-0.18639
chr19	598793	598837	0.23548
chr19	598971	599015	-0.10541
chr19	599018	599062	-0.11393
chr19	599099	599143	-0.08080
chr19	599168	599212	-0.40131
chr19	599366	599410	0.01888
chr19	599473	599517	-0.25478
chr19	599530	599574	-0.07569
chr19	599624	599668	-0.09437
chr19	599951	599998	0.31695
chr19	600033	600077	-0.32328
chr19	600147	600191	0.04257
chr19	600209	600253	-0.21130
chr19	600312	600356	0.20482
chr19	600385	600429	0.05511
chr19	600465	600509	0.03560
chr19	600565	600609	0.17031
chr19	600652	600696	-0.08077
chr19	600730	600774	-0.03393
chr19	601267	601311	0.22496
chr19	601368	601412	-0.20188
chr19	602029	602088	0.28299
chr19	602323	602367	0.04202
chr19	602395	602439	0.25560
chr19	602505	602549	0.12379
chr19	602589	602633	0.00734
chr19	602687	602731	0.02570
chr19	602901	602945	-0.01038
chr19	602956	603000	-0.18571
chr19	603023	603067	-0.01221
chr19	603278	603322	0.08190
chr19	603367	603411	0.04368
chr19	603521	603565	-0.05776
chr19	603574	603618	-0.00971
chr19	603649	603693	0.04228
chr19	603721	603765	-0.13820
chr19	603768	603812	0.04430
chr19	603846	603897	-0.27735
chr19	603916	603960	-0.01748
chr19	603977	604021	-0.41473
chr19	604057	604101	-0.13489
chr19	604132	604176	-0.23416
chr19	604231	604275	0.28393
chr19	604372	604416	-0.27367
chr19	604451	604495	0.04744
chr19	604881	604925	0.14622
chr19	604960	605004	0.04939
chr19	605028	605072	0.03040
chr19	605183	605227	0.03509
chr19	605229	605276	0.18401
chr19	605302	605346	-0.06610
chr19	606510	606554	-0.37002
chr19	606571	606615	-0.14580
chr19	607688	607732	-0.08551
chr19	607970	608014	-0.16698
chr19	608076	608120	0.10636
chr19	608150	608194	0.02008
chr19	608210	608254	-0.07939
chr19	608285	608329	-0.08699
chr19	608392	608436	0.07265
chr19	608495	608539	0.11868
chr19	608623	608667	0.06842
chr19	608674	608718	-0.18399
chr19	608783	608827	-0.11869
chr19	608860	608904	-0.24353
chr19	608917	608961	-0.28857
chr19	609127	609171	-0.19739
chr19	609182	609226	-0.00162
chr19	609325	609369	0.21202
chr19	609426	609470	0.24853
chr19	609501	609545	0.13023
chr19	609599	609643	0.04364
chr19	609669	609713	-0.28831
chr19	609778	609822	0.40827
chr19	609888	609932	0.56340
chr19	610010	610054	0.15628
chr19	610142	610186	-0.36763
chr19	610214	610258	-0.33109
chr19	610282	610326	-0.04709
chr19	610403	610447	-0.01937
chr19	610470	610514	-0.09538
chr19	610599	610643	0.32422
chr19	610718	610762	0.13916
chr19	611130	611174	0.17732
chr19	611226	611270	0.03639
chr19	611285	611329	-0.04628
chr19	611371	611415	-0.28391
chr19	611424	611468	-0.07234
chr19	611543	611587	0.03740
chr19	611843	611887	0.07770
chr19	611896	611940	0.10884
chr19	611954	612011	-0.00068
chr19	612130	612174	0.64947
chr19	612219	612263	-0.23524
chr19	612283	612327	0.02819
chr19	612378	612422	-0.10700
chr19	612440	612484	-0.13113
chr19	612544	612588	-0.16576
chr19	612621	612666	-0.34170
chr19	612721	612765	-0.00334
chr19	612837	612881	0.15224
chr19	613277	613321	-0.28152
chr19	613341	613385	-0.14297
chr19	613397	613441	-0.20612
chr19	613506	613550	-0.38852
chr19	613584	613628	0.22971
chr19	613680	613724	0.22387
chr19	613769	613813	-0.07174
chr19	613832	613876	-0.08710
chr19	613922	613966	0.16831
chr19	614058	614102	-0.15076
chr19	614179	614223	-0.14990
chr19	614284	614328	0.19771
chr19	614690	614734	0.31086
chr19	614842	614886	0.11380
chr19	614935	614988	0.57173
chr19	615352	615406	-0.11093
chr19	615996	616040	-0.28252
chr19	616046	616090	-0.55932
chr19	616107	616151	-0.08824
chr19	616241	616285	0.52278
chr19	616384	616428	0.11918
chr19	616772	616816	0.14698
chr19	616847	616894	-0.19832
chr19	617939	617983	0.02861
chr19	618046	618090	-0.14989
chr19	618121	618165	0.22539
chr19	618573	618617	0.05446
chr19	618808	618852	0.50775
chr19	618885	618929	0.05446
chr19	621572	621616	-0.01434
chr19	621645	621689	-0.41049
chr19	621733	621781	0.22168
chr19	621797	621841	0.10805
chr19	621943	622002	-0.17762
chr19	622833	622880	0.29841
chr19	622906	622951	0.20515
chr19	625028	625072	0.05932
chr19	625090	625134	0.10916
chr19	625159	625203	0.12705
[truncated: 672,267 more rows]
