# Supplementary material for: The Euchromatic and Heterochromatic Landscapes Are Shaped by Antagonizing Effects of Transcription on H2A.Z Deposition
Source: PLoS Genet. 2009 Oct 16;5(10):e1000687. doi: 10.1371/journal.pgen.1000687 (PMC2754525; doi:10.1371/journal.pgen.1000687)
Supplement: Dataset S6 — UCSC Genome browser-ready file containing the log2 enrichment ratios of all yeast ChIP-chip experiments described in this work. (3.91 MB GZ) [file pgen.1000687.s019.gz › Hardy_Supp_Dataset6.bed]

track type=wiggle_0 name="Sc_HS_T0_RNAP" description="Sc_HS_T0_RNAP_2rep__YeastOct.2003_FullCoord_log2_ratio" db=sacCer1 visibility=full color=0,128,0 priority=50 group=user autoScale=off maxHeightPixels=128:64:16 graphType=bar yLineMark=1 yLineOnOff=on windowingFunction=mean viewLimits=-3:3 gridDefault=on
chr1	48	93	-2.12499
chr1	193	240	-2.12689
chr1	766	825	-1.71045
chr1	1516	1571	-1.89294
chr1	2287	2346	-1.76261
chr1	2834	2893	-1.17305
chr1	2997	3056	-1.04319
chr1	3194	3253	-1.21386
chr1	3505	3564	-0.94658
chr1	3736	3795	-1.10615
chr1	3891	3950	-1.16934
chr1	4075	4134	-1.08630
chr1	4229	4287	-1.25587
chr1	4372	4431	-0.99661
chr1	4580	4639	-1.27462
chr1	4857	4916	-0.81718
chr1	5169	5227	-0.92063
chr1	5349	5408	-1.00619
chr1	5626	5685	-1.00011
chr1	5763	5821	-0.85820
chr1	5987	6046	-0.86660
chr1	6146	6205	-0.75059
chr1	6320	6379	-1.17788
chr1	6750	6809	-0.99288
chr1	6973	7032	-0.56094
chr1	7162	7221	-0.72769
chr1	7322	7381	-0.94464
chr1	7748	7807	-1.40741
chr1	8117	8174	-1.09705
chr1	8298	8356	-1.20913
chr1	8471	8530	-0.87628
chr1	8646	8705	-0.82493
chr1	8845	8903	-1.15477
chr1	9065	9124	-1.00959
chr1	9250	9309	-1.08859
chr1	9438	9497	-1.67358
chr1	9582	9641	-1.27913
chr1	9737	9796	-1.10278
chr1	9989	10048	-0.82760
chr1	10241	10300	-0.88916
chr1	10499	10554	-1.13492
chr1	10771	10827	-0.98555
chr1	11079	11138	-0.82573
chr1	11227	11286	-1.08441
chr1	11364	11423	-0.74986
chr1	11599	11655	-0.02683
chr1	12233	12287	-1.67351
chr1	13246	13298	-0.01672
chr1	13480	13539	-1.24598
chr1	14005	14061	-0.42337
chr1	14275	14327	-1.48963
chr1	14632	14691	-0.64759
chr1	15417	15462	-0.65097
chr1	16138	16197	-0.84158
chr1	16454	16513	-1.24022
chr1	16825	16884	-0.73490
chr1	17254	17313	-0.89622
chr1	17518	17577	-1.20615
chr1	17759	17818	-1.61180
chr1	18506	18565	-0.86404
chr1	19765	19824	-1.65653
chr1	21406	21465	-1.56621
chr1	22502	22539	-0.98858
chr1	22539	22575	-0.90418
chr1	23206	23265	-1.08461
chr1	25415	25465	-0.25367
chr1	27166	27222	-0.82979
chr1	27452	27500	-0.79444
chr1	27615	27674	-0.87277
chr1	27935	27994	-0.56746
chr1	28190	28249	-0.32570
chr1	28525	28584	-1.49200
chr1	28686	28745	-2.37651
chr1	28855	28912	-1.23813
chr1	29094	29153	-0.85604
chr1	29351	29410	-0.40745
chr1	29675	29733	-0.70441
chr1	29826	29885	-2.02534
chr1	30166	30225	0.26111
chr1	30377	30433	0.28324
chr1	30638	30697	0.37812
chr1	30873	30932	0.07089
chr1	31019	31078	-0.64762
chr1	31180	31239	1.20078
chr1	31327	31386	0.44317
chr1	31533	31592	0.89914
chr1	31804	31860	0.38311
chr1	32163	32218	-0.26400
chr1	32394	32453	-0.52394
chr1	32706	32757	-0.10836
chr1	32929	32988	-0.04908
chr1	33096	33154	-0.74684
chr1	33252	33311	-0.39981
chr1	33457	33515	-0.78656
chr1	33809	33863	-0.61335
chr1	33986	34036	0.04074
chr1	34340	34394	-0.65093
chr1	34527	34586	-1.35942
chr1	34736	34795	-0.40563
chr1	34992	35051	0.24159
chr1	35156	35215	0.24924
chr1	35305	35360	0.01684
chr1	35595	35648	0.50297
chr1	35779	35838	0.68476
chr1	35924	35983	0.02617
chr1	36219	36276	0.73994
chr1	36657	36716	0.53880
chr1	37056	37112	0.64757
chr1	37207	37266	1.72835
chr1	37408	37467	0.78064
chr1	37568	37627	-0.58903
chr1	37857	37915	-0.55230
chr1	38030	38089	-1.01891
chr1	38277	38322	-0.80242
chr1	38497	38554	-0.58565
chr1	38703	38760	-1.16146
chr1	38846	38903	-1.41369
chr1	39096	39155	-1.00873
chr1	39409	39468	-0.50388
chr1	39580	39639	0.49580
chr1	39844	39903	0.45164
chr1	40035	40093	-0.02354
chr1	40193	40252	0.20278
chr1	40358	40417	-0.00222
chr1	40717	40776	-0.06818
chr1	41031	41090	-0.07595
chr1	41229	41288	0.26450
chr1	41603	41660	-0.33526
chr1	41850	41909	0.54316
chr1	42180	42239	-0.49894
chr1	42332	42391	-0.62627
chr1	42507	42566	-0.94365
chr1	42678	42737	-0.11026
chr1	42864	42923	0.17971
chr1	43055	43114	-0.47863
chr1	43205	43254	-1.28215
chr1	43356	43415	-1.00777
chr1	43707	43766	-0.78829
chr1	43934	43985	-1.15743
chr1	44103	44159	-1.16004
chr1	44488	44544	-0.98301
chr1	44697	44756	-0.87600
chr1	44941	45000	-0.99054
chr1	45092	45151	-0.81833
chr1	45244	45303	-1.52257
chr1	45500	45559	-2.00445
chr1	45768	45825	0.14298
chr1	46151	46208	0.70394
chr1	46392	46442	-0.46895
chr1	46537	46596	0.33802
chr1	46773	46832	-0.10541
chr1	47067	47126	0.38452
chr1	47274	47333	0.34063
chr1	47567	47626	0.77714
chr1	47751	47809	0.36900
chr1	47912	47970	-0.22938
chr1	48146	48205	0.36934
chr1	48337	48396	0.73165
chr1	48508	48567	-0.03473
chr1	48710	48769	0.02537
chr1	48930	48989	-0.61421
chr1	49205	49262	-0.22922
chr1	49446	49505	-0.57252
chr1	49594	49653	-0.35754
chr1	50130	50189	-0.07068
chr1	50476	50534	-0.50581
chr1	50673	50732	-0.07570
chr1	51019	51078	-0.61104
chr1	51176	51234	-0.93159
chr1	51371	51430	-0.20259
chr1	51554	51612	-0.41513
chr1	51691	51750	1.22697
chr1	51988	52047	0.64869
chr1	52215	52274	-0.44413
chr1	52376	52435	-0.38875
chr1	52618	52677	-0.36475
chr1	53092	53151	-0.56594
chr1	53254	53311	-0.66777
chr1	53553	53612	-0.95831
chr1	53700	53759	-0.40963
chr1	53873	53928	-0.67834
chr1	54057	54116	-0.37623
chr1	54223	54280	-1.13910
chr1	54427	54486	-0.57767
chr1	54573	54632	-1.13340
chr1	55016	55075	0.30068
chr1	55267	55326	-0.35444
chr1	55755	55814	-0.55393
chr1	55953	56012	-0.33158
chr1	56231	56290	-0.66386
chr1	56374	56433	-0.63746
chr1	56581	56640	-1.05965
chr1	56986	57044	0.65794
chr1	57140	57195	-0.02121
chr1	57442	57501	-0.55852
chr1	57667	57720	0.35011
chr1	57816	57874	0.59892
chr1	58076	58130	0.65261
chr1	58458	58514	-0.07053
chr1	58656	58715	-0.38243
chr1	58904	58959	-0.56197
chr1	59254	59312	-0.24930
chr1	59569	59624	0.52768
chr1	59949	60006	0.07928
chr1	60185	60244	-0.10881
chr1	60339	60398	-0.24018
chr1	60527	60582	-0.23914
chr1	60674	60730	-0.12341
chr1	61077	61136	-1.15635
chr1	61276	61335	-1.29901
chr1	61510	61559	-0.29247
chr1	61755	61805	-0.01133
chr1	61996	62055	-0.42321
chr1	62223	62280	-0.73672
chr1	62380	62437	-0.37461
chr1	62566	62625	0.88113
chr1	62719	62778	1.13215
chr1	62995	63050	0.64061
chr1	63171	63226	-0.08741
chr1	63564	63621	-0.00507
chr1	63886	63944	-0.08582
chr1	64022	64081	0.45389
chr1	64205	64264	-0.00636
chr1	64405	64464	0.09408
chr1	64651	64710	-0.10866
chr1	64813	64872	-0.26708
chr1	64975	65031	0.48195
chr1	65252	65311	1.11282
chr1	65447	65506	2.19618
chr1	65797	65856	2.47027
chr1	65990	66049	1.98588
chr1	66305	66364	1.47833
chr1	66506	66565	1.98467
chr1	66742	66801	2.03425
chr1	66901	66957	1.99848
chr1	67134	67192	1.44115
chr1	67325	67384	1.96641
chr1	67605	67664	1.21324
chr1	67816	67873	1.64100
chr1	68025	68084	0.16704
chr1	68291	68349	-1.93857
chr1	68461	68517	-0.65115
chr1	68670	68728	-0.00036
chr1	68863	68915	0.47916
chr1	69042	69087	0.05830
chr1	69198	69252	0.12958
chr1	69346	69398	-0.34905
chr1	69515	69574	-0.00591
chr1	69682	69741	-0.32842
chr1	69987	70045	-1.03061
chr1	70223	70281	-1.46012
chr1	70409	70468	-0.01695
chr1	70564	70623	-0.04707
chr1	70747	70804	-0.21087
chr1	71002	71061	-0.17367
chr1	71286	71345	-1.71819
chr1	71466	71522	-0.40479
chr1	71618	71677	1.44215
chr1	71774	71833	3.53772
chr1	71925	71979	4.31095
chr1	72146	72199	4.47561
chr1	72479	72537	4.52312
chr1	72660	72712	4.53952
chr1	72860	72913	4.48481
chr1	73253	73312	4.51580
chr1	73432	73491	5.04575
chr1	73659	73717	2.66039
chr1	73812	73869	1.09149
chr1	73997	74056	-0.57760
chr1	74179	74238	-1.13356
chr1	74322	74381	-1.10385
chr1	74602	74661	-0.71921
chr1	74745	74803	0.29839
chr1	74931	74990	1.30977
chr1	75150	75209	0.94042
chr1	75399	75458	0.35413
chr1	75677	75736	0.54249
chr1	76011	76056	0.40204
chr1	76223	76281	-0.16968
chr1	76420	76478	0.00555
chr1	76654	76713	0.52999
chr1	76865	76924	0.86120
chr1	77036	77095	1.03682
chr1	77358	77415	0.65026
chr1	77614	77670	0.83508
chr1	77886	77945	0.68914
chr1	78058	78117	0.71840
chr1	78423	78482	0.08924
chr1	78725	78781	0.52459
chr1	78983	79042	0.66086
chr1	79151	79210	1.35522
chr1	79338	79395	0.49133
chr1	79671	79728	0.38154
chr1	80017	80074	-1.23185
chr1	80173	80232	-0.55464
chr1	80383	80442	-0.37102
chr1	80690	80749	0.55405
chr1	80866	80925	0.23372
chr1	81062	81121	-0.47710
chr1	81274	81332	-0.17229
chr1	81714	81772	0.26394
chr1	81922	81980	-0.10060
chr1	82213	82272	-0.63843
chr1	82551	82609	0.14556
chr1	82726	82785	-0.25669
chr1	82907	82966	-0.09217
chr1	83113	83172	0.72612
chr1	83276	83335	1.55667
chr1	83439	83496	0.46573
chr1	83738	83797	0.29162
chr1	84118	84173	-0.35981
chr1	84428	84487	-0.14072
chr1	84738	84795	-0.10059
chr1	84878	84937	-0.23690
chr1	85116	85175	-0.40985
chr1	85383	85442	-0.42093
chr1	85711	85770	0.11729
chr1	86049	86108	-0.26012
chr1	86188	86246	-0.77275
chr1	86367	86426	-0.73720
chr1	86650	86709	0.02321
chr1	87046	87105	-0.49163
chr1	87195	87254	-1.36687
chr1	87400	87459	-0.52450
chr1	87671	87730	0.97393
chr1	87976	88035	0.95334
chr1	88125	88184	0.59125
chr1	88334	88393	0.61795
chr1	88589	88648	0.66290
chr1	88803	88862	-0.34133
chr1	89105	89164	0.43070
chr1	89275	89334	0.47635
chr1	89418	89477	0.64323
chr1	89566	89625	-0.17146
chr1	89823	89882	0.49286
chr1	90086	90145	0.60854
chr1	90379	90437	0.89401
chr1	90636	90695	0.12808
chr1	90967	91025	0.24872
chr1	91203	91262	0.42968
chr1	91535	91593	0.48063
chr1	91710	91767	0.43690
chr1	91958	92017	0.51580
chr1	92242	92301	0.40936
chr1	92435	92494	-0.05038
chr1	92630	92688	-1.08438
chr1	92856	92914	-1.37537
chr1	93080	93138	-1.37783
chr1	93423	93472	-1.34360
chr1	93666	93723	-1.06634
chr1	94078	94137	-0.62209
chr1	94357	94416	-0.01092
chr1	94634	94693	-0.37373
chr1	94986	95045	-0.45482
chr1	95127	95186	-0.79574
chr1	95395	95453	0.46537
chr1	95774	95833	-0.07329
chr1	96055	96114	-0.42390
chr1	96393	96452	-0.65509
chr1	96548	96605	-0.47311
chr1	96844	96903	0.01275
chr1	97199	97255	-0.71284
chr1	97477	97536	-0.28816
chr1	97746	97805	-0.62102
chr1	98078	98137	-0.44887
chr1	98328	98387	-0.48678
chr1	98627	98686	-0.51410
chr1	98797	98856	-0.29021
chr1	99061	99120	-0.76840
chr1	99313	99372	-0.51675
chr1	99490	99549	-0.61739
chr1	99703	99762	-0.48018
chr1	99880	99939	0.27644
chr1	100150	100209	1.91559
chr1	100418	100471	1.32572
chr1	100758	100815	0.46547
chr1	101036	101095	0.61151
chr1	101293	101352	-0.00116
chr1	101656	101715	-0.25970
chr1	101818	101877	0.28946
chr1	101962	102021	-0.41019
chr1	102334	102391	-0.08889
chr1	102575	102633	-0.02155
chr1	102842	102901	-0.08370
chr1	103308	103363	-0.18094
chr1	103638	103697	0.23392
chr1	103894	103953	-0.16975
chr1	104104	104163	0.19801
chr1	104502	104559	-0.21629
chr1	104793	104852	0.17250
chr1	105018	105077	0.56960
chr1	105200	105259	0.23839
chr1	105451	105510	0.21181
chr1	105621	105680	0.14501
chr1	105785	105843	-0.21042
chr1	106081	106139	0.74950
chr1	106309	106366	0.82146
chr1	106502	106560	0.07223
chr1	106890	106949	0.77072
chr1	107150	107203	0.03928
chr1	107287	107343	1.17383
chr1	107439	107494	0.07822
chr1	107577	107636	0.69635
chr1	107739	107798	0.83043
chr1	107949	108005	0.46872
chr1	108086	108144	1.16900
chr1	108293	108346	0.59013
chr1	108459	108511	1.00841
chr1	108616	108675	0.61328
chr1	108786	108845	-0.09369
chr1	109060	109111	-0.39200
chr1	109359	109417	-0.33569
chr1	109581	109633	-0.03441
chr1	109921	109980	-0.03808
chr1	110204	110263	-0.00422
chr1	110408	110465	0.31494
chr1	110650	110709	0.98948
chr1	110836	110895	0.54619
chr1	110990	111049	0.37558
chr1	111293	111352	-0.33574
chr1	111446	111504	-0.01046
chr1	111662	111720	-0.09230
chr1	111811	111866	-0.21133
chr1	112001	112060	0.42020
chr1	112247	112306	0.37319
chr1	112482	112538	-0.23147
chr1	112637	112686	-0.17720
chr1	112789	112846	0.25391
chr1	113089	113144	-0.21878
chr1	113326	113377	-0.26750
chr1	113520	113579	0.04574
chr1	113740	113797	-0.09152
chr1	113932	113985	-0.11633
chr1	114228	114277	-0.27146
chr1	114425	114473	-0.42990
chr1	114597	114656	-1.06772
chr1	114854	114913	-0.89151
chr1	115039	115086	-0.24860
chr1	115197	115256	0.74489
chr1	115419	115478	-0.01457
chr1	115574	115629	-0.68243
chr1	115733	115792	-0.02409
chr1	115996	116055	-0.00975
chr1	116311	116370	-0.15485
chr1	116505	116557	-0.02357
chr1	116650	116709	-0.75640
chr1	116938	116997	0.53669
chr1	117274	117333	-0.45230
chr1	117636	117695	0.23302
chr1	117814	117873	0.12414
chr1	117995	118054	0.21786
chr1	118162	118221	0.39183
chr1	118600	118658	-0.18664
chr1	118759	118818	-0.74970
chr1	119041	119100	-1.38886
chr1	119266	119324	-1.72235
chr1	119560	119619	-0.81496
chr1	119860	119919	-0.44111
chr1	120059	120118	-0.11193
chr1	120272	120331	-0.42241
chr1	120499	120555	-0.47716
chr1	120671	120730	-0.43591
chr1	120939	120994	-0.03856
chr1	121076	121132	-0.03364
chr1	121242	121301	-0.17384
chr1	121460	121518	-0.48790
chr1	121785	121841	-0.88711
chr1	121957	122013	-1.18020
chr1	122237	122295	-0.75069
chr1	122430	122487	-0.03727
chr1	122586	122645	-0.02854
chr1	122957	123015	-0.80142
chr1	123157	123215	-1.27127
chr1	123537	123596	-0.69641
chr1	123747	123806	-0.63220
chr1	124041	124088	-0.43560
chr1	124182	124241	-0.97269
chr1	124353	124412	-0.27917
chr1	124642	124701	-0.80918
chr1	124839	124897	-0.80708
chr1	125020	125079	-0.10842
chr1	125448	125507	0.13722
chr1	125694	125753	0.33678
chr1	125917	125976	0.46488
chr1	126223	126282	-0.31379
chr1	126524	126583	0.42453
chr1	127032	127091	-0.32234
chr1	127322	127378	-1.06269
chr1	127508	127567	-0.75476
chr1	127783	127838	-0.96189
chr1	128042	128101	0.63318
chr1	128196	128255	0.72360
chr1	128361	128418	0.47238
chr1	128500	128557	-0.06014
chr1	128709	128763	-0.35355
chr1	129043	129102	-0.27924
chr1	129362	129421	-0.78330
chr1	129523	129571	-0.71016
chr1	129699	129755	-0.85990
chr1	130007	130061	-0.63541
chr1	130157	130213	-0.60236
chr1	130328	130378	-0.58952
chr1	130543	130602	0.44203
chr1	130727	130786	0.91763
chr1	130910	130967	1.50845
chr1	131163	131222	1.31061
chr1	131344	131393	1.22509
chr1	131648	131699	1.18216
chr1	131922	131976	1.74641
chr1	132118	132177	1.91714
chr1	132329	132386	-0.34656
chr1	132548	132605	-0.27242
chr1	132979	133038	-0.49066
chr1	133130	133189	-0.42941
chr1	133420	133478	-0.85840
chr1	133565	133624	-0.36137
chr1	133954	134011	-0.60374
chr1	134282	134340	0.56941
chr1	134556	134615	-0.17814
chr1	134759	134818	-0.28644
chr1	135124	135183	-0.57203
chr1	135426	135482	-0.38588
chr1	135770	135829	-0.87011
chr1	135967	136026	-1.04322
chr1	136112	136169	-0.89786
chr1	136279	136338	-0.70118
chr1	136423	136479	-0.59909
chr1	136645	136704	-0.20172
chr1	136810	136869	-0.07587
chr1	136993	137048	-0.86698
chr1	137199	137258	-0.90005
chr1	137396	137455	-0.07861
chr1	137718	137777	-0.19217
chr1	137857	137916	0.54107
chr1	138112	138171	0.24674
chr1	138317	138376	-0.75331
chr1	138668	138727	-0.23786
chr1	138806	138865	-0.34597
chr1	139027	139085	-0.93767
chr1	139288	139347	1.36372
chr1	139438	139497	3.44071
chr1	139643	139692	2.76929
chr1	140134	140192	2.09608
chr1	141171	141216	2.84124
chr1	141416	141475	1.73611
chr1	141556	141611	0.21061
chr1	141737	141794	-0.97355
chr1	142098	142157	2.07494
chr1	142436	142495	4.02669
chr1	142594	142653	4.34603
chr1	143011	143070	3.15398
chr1	143256	143315	3.68556
chr1	143448	143507	3.17056
chr1	143668	143727	1.21839
chr1	143904	143959	-0.10070
chr1	144106	144162	-0.75134
chr1	144337	144394	-0.22713
chr1	144582	144641	-0.27178
chr1	144835	144893	-0.00364
chr1	145069	145128	-0.01338
chr1	145221	145280	-0.29683
chr1	145428	145487	-0.03052
chr1	145636	145695	-0.27993
chr1	145992	146051	-0.65096
chr1	146344	146403	-0.37475
chr1	146651	146708	-0.63764
chr1	146912	146971	-0.60072
chr1	147099	147158	-0.11081
chr1	147363	147422	-0.45789
chr1	147714	147773	0.02811
chr1	147880	147938	-0.24089
chr1	148022	148077	-1.06562
chr1	148227	148286	-0.50599
chr1	148638	148697	-0.00654
chr1	148973	149031	-0.10297
chr1	149140	149199	-0.10667
chr1	149317	149374	-0.31759
chr1	149571	149630	-0.28512
chr1	149713	149770	-0.24736
chr1	149904	149963	-0.68192
chr1	150158	150217	-0.58951
chr1	150340	150399	-0.93290
chr1	150616	150673	-0.39259
chr1	150754	150813	-0.50416
chr1	150964	151023	-0.80890
chr1	151120	151178	-0.98148
chr1	151365	151424	-1.17625
chr1	151765	151824	0.38341
chr1	152201	152260	-0.25468
chr1	152366	152425	-0.00830
chr1	152547	152606	-0.12941
chr1	153000	153059	0.46309
chr1	153409	153468	1.27035
chr1	153642	153701	0.30053
chr1	153883	153942	0.80677
chr1	154240	154295	-0.22188
chr1	154531	154590	-0.04411
chr1	154679	154738	-0.09567
chr1	154956	155014	-0.13506
chr1	155152	155210	-0.55254
chr1	155293	155351	-0.16874
chr1	155481	155540	-0.13796
chr1	155813	155872	-0.15143
chr1	155959	156018	-0.51660
chr1	156232	156291	-0.78827
chr1	156414	156473	-0.50026
chr1	156611	156668	1.01009
chr1	156971	157030	-0.41337
chr1	157220	157279	-0.55540
chr1	157409	157464	-0.48952
chr1	157766	157825	-0.43658
chr1	157944	158003	-0.30609
chr1	158186	158245	-0.08016
chr1	158325	158383	0.00308
chr1	158598	158654	-0.59397
chr1	158966	159025	-1.27553
chr1	159128	159187	-0.49997
chr1	159499	159557	-0.68729
chr1	159769	159828	0.00487
chr1	160004	160063	0.88241
chr1	160192	160251	1.66495
chr1	166141	166200	1.81288
chr1	166406	166465	-0.34527
chr1	166600	166659	0.04394
chr1	166755	166814	-0.20448
chr1	166934	166992	0.20758
chr1	167138	167197	-0.08368
chr1	167374	167433	-0.81383
chr1	167710	167768	-0.60779
chr1	168001	168059	-0.35823
chr1	168159	168218	-0.16547
chr1	168332	168391	-0.05425
chr1	168621	168680	0.51152
chr1	169027	169086	-1.26086
chr1	169276	169335	0.41154
chr1	169465	169523	-0.70270
chr1	169771	169830	-0.43360
chr1	170117	170176	0.26499
chr1	170260	170319	0.53623
chr1	170526	170583	1.02209
chr1	170716	170775	0.25054
chr1	171049	171106	-0.68167
chr1	171320	171379	-0.00798
chr1	171474	171533	-0.10744
chr1	171679	171738	-0.12287
chr1	171844	171903	-1.13014
chr1	172079	172138	0.05730
chr1	172342	172399	-0.01092
chr1	172710	172769	-1.16214
chr1	172912	172971	-0.65616
chr1	173253	173312	-0.76453
chr1	173464	173523	-1.10167
chr1	173619	173677	-0.79356
chr1	173917	173973	-1.25640
chr1	174183	174242	-0.32980
chr1	174351	174410	-0.41811
chr1	174748	174806	-0.74540
chr1	174913	174972	-0.73331
chr1	175099	175155	-1.14325
chr1	175339	175394	-1.62356
chr1	175517	175576	-0.83600
chr1	175949	176007	-0.54598
chr1	176407	176466	0.25531
chr1	176603	176658	0.34571
chr1	177113	177170	-0.87688
chr1	177285	177342	-1.21879
chr1	177542	177598	-1.54560
chr1	177719	177777	-0.95542
chr1	177911	177970	-1.35837
chr1	178250	178308	-0.71184
chr1	178467	178526	-0.78072
chr1	178619	178678	-0.85962
chr1	178768	178827	-1.07825
chr1	179160	179214	-0.27747
chr1	179455	179514	-0.74838
chr1	179603	179662	-1.16579
chr1	179758	179817	-0.75128
chr1	180043	180102	-0.58229
chr1	180213	180272	-0.13249
chr1	180536	180594	-0.90990
chr1	180674	180733	-0.67915
chr1	180922	180980	-1.89677
chr1	181067	181126	-1.53154
chr1	181321	181378	-1.67749
chr1	181497	181554	-1.20714
chr1	181679	181738	-1.77608
chr1	181992	182050	-1.07878
chr1	182298	182356	-1.74997
chr1	182441	182500	-1.65547
chr1	182590	182649	-0.91776
chr1	182991	183050	0.14507
chr1	183853	183912	-0.42722
chr1	184010	184069	0.00344
chr1	184210	184269	-0.36133
chr1	184441	184500	0.52632
chr1	184951	185008	-0.74833
chr1	185284	185343	-0.40440
chr1	185483	185540	-1.01520
chr1	185656	185713	-0.51187
chr1	185903	185962	-0.46753
chr1	186157	186214	-0.62377
chr1	186472	186528	-0.84277
chr1	186672	186731	-0.68194
chr1	186886	186945	-0.96239
chr1	187252	187311	-0.33892
chr1	187397	187456	-0.58196
chr1	187755	187814	-0.60697
chr1	187917	187976	-0.67376
chr1	188329	188388	-0.01450
chr1	189742	189792	-0.79447
chr1	189932	189988	-1.36717
chr1	190077	190132	-1.28367
chr1	190409	190461	-2.04980
chr1	190562	190606	-1.35271
chr1	190830	190874	-0.93792
chr1	191162	191206	-1.33501
chr1	191466	191521	-1.39827
chr1	191693	191737	-1.37682
chr1	191840	191884	-1.39644
chr1	192001	192045	-1.26688
chr1	192237	192296	-1.02906
chr1	192384	192440	-0.98448
chr1	192546	192605	-0.09956
chr1	192821	192879	-0.32650
chr1	193220	193269	-0.00310
chr1	193611	193668	-0.01546
chr1	193813	193868	0.59212
chr1	194018	194075	0.84911
chr1	194279	194337	-0.16784
chr1	194508	194567	-0.03602
chr1	194667	194726	-0.16596
chr1	195007	195064	-0.04773
chr1	195154	195213	-0.21671
chr1	195630	195688	0.00483
chr1	195811	195870	0.31462
chr1	196008	196066	-0.04216
chr1	196175	196232	0.32971
chr1	196563	196620	0.54260
chr1	196754	196813	0.18629
chr1	196920	196979	-0.00548
chr1	197117	197176	-0.00824
chr1	197254	197313	-0.11855
chr1	197432	197491	0.00216
chr1	198003	198058	0.00036
chr1	198417	198473	-0.39959
chr1	198759	198818	-0.14972
chr1	198901	198957	0.43564
chr1	202726	202783	-0.09932
chr1	202940	202999	0.15965
chr1	203187	203246	0.33220
chr1	203405	203458	0.16914
chr1	203929	203975	-0.08310
chr1	206273	206317	-0.81326
chr1	206546	206597	-0.54320
chr1	206957	207016	0.45030
chr1	207629	207686	-1.11152
chr1	222967	223026	0.85592
chr1	225052	225111	-0.26149
chr1	227925	227984	2.24934
chr1	228816	228873	1.06967
chr1	229146	229205	1.31319
chr1	230056	230115	-0.61465
chr10	19561	19619	-1.09515
chr10	21118	21163	-0.62393
chr10	21331	21389	-0.95988
chr10	21496	21554	-1.09523
chr10	21737	21796	-1.75584
chr10	21969	22028	-1.31348
chr10	22131	22190	-1.05093
chr10	22559	22618	-0.21470
chr10	22720	22779	-0.44291
chr10	23007	23066	-1.53080
chr10	23210	23269	-0.60193
chr10	23438	23495	-0.39147
chr10	23665	23723	0.39002
chr10	23942	24001	-0.19244
chr10	24310	24369	-0.62075
chr10	24555	24614	-0.58859
chr10	24941	24999	-1.14846
chr10	25195	25254	-0.77520
chr10	25368	25422	-0.34403
chr10	25565	25619	-0.94278
chr10	25775	25834	-0.82869
chr10	25936	25992	-0.62516
chr10	26187	26244	-0.85893
chr10	26370	26429	-1.21597
chr10	26675	26734	-0.76878
chr10	26833	26892	-0.38128
chr10	27045	27104	-0.62590
chr10	27319	27378	-0.41688
chr10	27488	27542	-0.48129
chr10	27843	27902	-0.51092
chr10	28219	28276	-0.72639
chr10	28550	28609	-0.58862
chr10	28836	28895	-0.22553
chr10	29054	29113	-0.17237
chr10	29372	29431	-0.00214
chr10	29689	29748	-0.40041
chr10	29911	29970	-0.28845
chr10	30091	30150	0.31503
chr10	30511	30569	-0.04181
chr10	30703	30756	-0.35330
chr10	30962	31021	-0.63428
chr10	31284	31343	-1.10363
chr10	31611	31670	-0.67952
chr10	32162	32217	-0.24387
chr10	32453	32509	-0.31144
chr10	32756	32815	0.14070
chr10	32919	32978	-0.48151
chr10	33254	33313	0.64354
chr10	33451	33510	2.42309
chr10	33770	33829	1.69384
chr10	34034	34093	1.40789
chr10	34248	34306	0.51381
chr10	34426	34482	0.10771
chr10	34617	34676	1.03630
chr10	34933	34990	0.59238
chr10	35268	35323	-0.00617
chr10	35574	35633	0.84152
chr10	35795	35850	1.11471
chr10	36218	36277	1.43008
chr10	36408	36462	-0.90984
chr10	36717	36767	-0.93206
chr10	36958	37014	-0.99224
chr10	37235	37292	-0.09497
chr10	37492	37551	-0.06494
chr10	37741	37800	0.45339
chr10	37930	37989	0.67207
chr10	38261	38320	-0.00118
chr10	38496	38555	0.47058
chr10	38657	38713	0.25581
chr10	38890	38949	0.29689
chr10	39118	39177	-0.26377
chr10	39305	39361	0.02394
chr10	39639	39696	0.62748
chr10	39888	39947	1.25527
chr10	40342	40400	0.01792
chr10	40912	40969	0.43999
chr10	41155	41214	0.77639
chr10	41335	41394	0.37683
chr10	41617	41676	0.34327
chr10	41780	41839	0.59995
chr10	41992	42051	-0.04632
chr10	42431	42490	0.39262
chr10	42706	42764	0.29828
chr10	42963	43020	-0.00322
chr10	43297	43356	-0.18809
chr10	43491	43550	0.81642
chr10	43873	43932	-0.05276
chr10	44155	44212	-0.25093
chr10	44422	44481	0.55453
chr10	44661	44720	0.49310
chr10	44822	44881	0.36786
chr10	45166	45225	0.68973
chr10	45497	45556	0.43413
chr10	45735	45794	0.49874
chr10	45926	45985	-0.01384
chr10	46140	46199	-0.34769
chr10	46429	46488	0.80234
chr10	46816	46875	0.44082
chr10	47184	47243	0.01724
chr10	47372	47430	0.37528
chr10	47711	47770	-0.32497
chr10	47940	47998	-0.14533
chr10	48243	48302	-0.11756
chr10	48585	48644	-0.42979
chr10	48876	48932	-0.61218
chr10	49121	49180	-0.49064
chr10	49420	49479	-0.85421
chr10	49635	49694	-0.72438
chr10	49862	49921	-0.11450
chr10	50203	50260	-0.31117
chr10	50429	50487	-0.14038
chr10	50727	50786	-0.00728
chr10	51060	51119	-0.59408
chr10	51362	51421	-0.12158
chr10	51548	51607	0.10441
chr10	51740	51799	0.07010
chr10	52078	52133	-0.37504
chr10	52303	52362	0.04683
chr10	52594	52653	0.01311
chr10	53099	53158	-0.60413
chr10	53324	53383	-0.95813
chr10	53706	53761	-0.30765
chr10	54192	54251	0.61687
chr10	54424	54481	0.49841
chr10	54685	54744	0.40191
chr10	54875	54933	0.54388
chr10	55206	55265	1.01915
chr10	55756	55815	0.49260
chr10	56043	56102	0.08951
chr10	56335	56394	2.37368
chr10	56576	56635	0.80205
chr10	56837	56895	0.47265
chr10	57023	57080	0.52118
chr10	57253	57311	0.65098
chr10	57484	57541	0.59021
chr10	57818	57876	0.54699
chr10	58075	58131	0.96223
chr10	58244	58300	0.67060
chr10	58406	58465	0.55453
chr10	58712	58770	1.28353
chr10	58933	58992	0.70751
chr10	59271	59330	-1.53010
chr10	59624	59683	0.22668
chr10	59785	59842	-0.71481
chr10	59993	60052	-0.86425
chr10	60161	60220	-1.00709
chr10	60341	60400	-1.67558
chr10	60574	60633	-1.28859
chr10	60813	60872	-0.48538
chr10	61351	61410	0.34810
chr10	61646	61705	0.58828
chr10	61961	62015	0.44958
chr10	62224	62280	0.67698
chr10	62643	62698	0.00466
chr10	62838	62896	0.06716
chr10	63148	63203	0.66499
chr10	63324	63382	0.83508
chr10	63551	63610	1.42175
chr10	63754	63810	0.14459
chr10	64281	64340	-0.39094
chr10	64558	64617	-0.40500
chr10	64765	64824	-0.20325
chr10	65134	65193	-0.33098
chr10	65410	65468	-0.61873
chr10	65797	65856	-0.11469
chr10	66154	66213	-0.36221
chr10	66460	66519	0.75899
chr10	66700	66759	-0.02761
chr10	66916	66973	-0.62131
chr10	67137	67193	-0.28443
chr10	67441	67500	-0.42399
chr10	67598	67657	0.81046
chr10	67882	67941	-0.13324
chr10	68244	68303	-0.29919
chr10	68432	68491	-0.17967
chr10	68753	68812	0.61336
chr10	69063	69119	-0.20041
chr10	69332	69391	-0.00515
chr10	69490	69548	-0.01957
chr10	69758	69808	0.43091
chr10	69933	69992	0.82417
chr10	70334	70393	0.33048
chr10	70495	70554	0.39695
chr10	70764	70823	0.32462
chr10	71177	71236	0.53047
chr10	71571	71630	-0.08519
chr10	71796	71855	-0.02830
chr10	72094	72152	-0.46290
chr10	72277	72336	0.38386
chr10	72487	72545	0.69616
chr10	72668	72727	1.54641
chr10	72944	73003	0.58020
chr10	73251	73310	-0.83388
chr10	73534	73593	-0.59505
chr10	73702	73761	1.09900
chr10	73988	74047	4.09515
chr10	74161	74220	4.68639
chr10	74438	74482	3.26662
chr10	74625	74684	3.97005
chr10	74886	74945	3.99632
chr10	75133	75190	2.25884
chr10	75410	75469	0.73362
chr10	75591	75650	-0.78975
chr10	75796	75855	0.00478
chr10	75978	76037	2.87507
chr10	76328	76387	2.73193
chr10	76496	76555	3.88794
chr10	76685	76744	3.90972
chr10	76944	77002	1.35169
chr10	77228	77285	0.38858
chr10	77391	77450	0.15520
chr10	77698	77757	0.86683
chr10	77940	77999	0.29933
chr10	78250	78309	0.38721
chr10	78561	78620	0.37608
chr10	79010	79068	0.71070
chr10	79272	79319	0.67152
chr10	79460	79519	0.55685
chr10	79619	79678	1.05955
chr10	79823	79881	0.43902
chr10	80065	80124	-0.32098
chr10	80225	80284	0.36658
chr10	80512	80569	0.06011
chr10	80722	80781	0.35910
chr10	80906	80964	0.26391
chr10	81067	81121	-0.52452
chr10	81244	81303	0.24221
chr10	81601	81658	0.26984
chr10	81825	81883	0.70490
chr10	82035	82094	1.17699
chr10	82383	82442	-0.00080
chr10	82801	82860	-0.92337
chr10	83111	83170	-0.92451
chr10	83296	83355	-0.30762
chr10	83671	83729	-0.56657
chr10	83948	84007	-0.33518
chr10	84192	84249	0.33971
chr10	84448	84507	0.35508
chr10	84751	84810	-0.01640
chr10	85000	85059	-0.00005
chr10	85404	85463	0.76516
chr10	85586	85644	0.16670
chr10	85899	85958	0.00184
chr10	86096	86155	-0.04886
chr10	86301	86360	-0.00820
chr10	86475	86533	-0.41813
chr10	86729	86788	-0.48653
chr10	87028	87087	-0.76792
chr10	87377	87435	-0.00762
chr10	87606	87665	0.84577
chr10	87844	87903	0.53092
chr10	88092	88151	0.40769
chr10	88408	88467	0.23982
chr10	88690	88749	-0.53442
chr10	88905	88964	-0.13798
chr10	89074	89133	1.07408
chr10	89234	89293	1.83199
chr10	89412	89471	0.75509
chr10	89655	89714	0.50101
chr10	89974	90033	-0.56684
chr10	90134	90193	-1.02059
chr10	90356	90405	-1.89323
chr10	90594	90653	-0.01710
chr10	90953	91009	2.06531
chr10	91160	91219	2.84571
chr10	91381	91440	2.56248
chr10	91859	91918	2.82034
chr10	92026	92084	0.54733
chr10	92506	92565	-0.13419
chr10	92804	92863	0.29179
chr10	93166	93225	0.70985
chr10	93502	93561	-0.11926
chr10	93730	93788	-0.11470
chr10	94054	94113	-0.33010
chr10	94429	94479	-0.54412
chr10	94589	94647	-0.59003
chr10	94750	94806	-1.08355
chr10	95020	95079	0.22779
chr10	95260	95319	0.58294
chr10	95449	95502	-0.06899
chr10	95917	95976	1.19498
chr10	96219	96278	1.31234
chr10	96402	96461	-0.22415
chr10	96571	96630	-0.75400
chr10	96836	96895	0.99942
chr10	97026	97085	0.26568
chr10	97300	97355	-0.93092
chr10	97481	97540	-0.92833
chr10	97703	97761	-0.85405
chr10	97914	97973	-0.13575
chr10	98129	98188	-0.42048
chr10	98485	98544	-0.53156
chr10	98764	98823	-0.56506
chr10	99054	99113	-0.36564
chr10	99219	99278	0.51778
chr10	99660	99719	1.45925
chr10	100028	100085	0.00474
chr10	100323	100382	-0.25608
chr10	100754	100813	-0.18834
chr10	101107	101166	-0.94772
chr10	101369	101427	-0.26726
chr10	101643	101699	-0.63929
chr10	101845	101904	-0.41029
chr10	102008	102065	0.54027
chr10	102185	102241	-0.09006
chr10	102375	102434	0.47239
chr10	102885	102944	0.45021
chr10	103269	103328	0.54931
chr10	103525	103582	0.99072
chr10	103719	103778	0.97037
chr10	103909	103968	0.97189
chr10	104119	104178	0.35455
chr10	104401	104454	-0.35156
chr10	104748	104807	-0.58836
chr10	104942	105001	0.49844
chr10	105192	105247	0.71338
chr10	105568	105627	1.16333
chr10	105917	105976	0.81255
chr10	106151	106210	1.52170
chr10	106321	106378	0.86848
chr10	106497	106555	0.57549
chr10	106895	106954	1.59100
chr10	107303	107362	-0.00342
chr10	107506	107565	-0.30707
chr10	107926	107983	-0.50231
chr10	108083	108142	-0.21522
chr10	108497	108556	-0.02975
chr10	108860	108919	-0.00213
chr10	109127	109186	0.54474
chr10	109340	109396	0.47849
chr10	109640	109699	-0.09005
chr10	109912	109971	0.92912
chr10	110178	110237	1.02864
chr10	110520	110579	0.45118
chr10	110870	110929	-0.56483
chr10	111156	111215	-0.55186
chr10	111313	111372	-0.98465
chr10	111524	111582	-1.04536
chr10	111744	111803	-0.84973
chr10	112055	112114	-1.38214
chr10	112224	112282	-0.50498
chr10	112406	112463	-1.30731
chr10	112651	112709	-0.71272
chr10	113023	113082	-1.44796
chr10	113259	113318	-1.75729
chr10	113538	113597	-0.76709
chr10	113863	113922	0.38573
chr10	114169	114227	-0.33916
chr10	114678	114735	-0.29257
chr10	115019	115078	-0.07980
chr10	115181	115238	-0.67679
chr10	115343	115402	-0.24966
chr10	115656	115714	-0.64744
chr10	116035	116094	-0.47024
chr10	116206	116265	-0.75282
chr10	116493	116552	-0.93790
chr10	116754	116813	-0.41715
chr10	116983	117042	0.31296
chr10	117222	117281	0.19768
chr10	117541	117600	-0.60768
chr10	117826	117885	-0.73943
chr10	118316	118375	-0.91500
chr10	118771	118830	1.04748
chr10	119149	119208	0.16441
chr10	119310	119368	-0.03900
chr10	119757	119816	-0.96151
chr10	120124	120183	-1.37296
chr10	120316	120375	0.91534
chr10	120543	120587	4.46452
chr10	120875	120922	3.73138
chr10	121240	121296	4.94678
chr10	121450	121509	4.20198
chr10	121748	121807	4.59600
chr10	121928	121987	4.48208
chr10	122217	122275	3.41204
chr10	122444	122502	3.05801
chr10	122695	122753	1.42299
chr10	123106	123161	-1.14181
chr10	123320	123379	0.93417
chr10	123570	123629	1.11199
chr10	123944	124003	1.51048
chr10	124115	124174	0.91490
chr10	124334	124393	1.78577
chr10	124508	124567	1.41500
chr10	124671	124730	1.37961
chr10	124995	125052	0.75671
chr10	125328	125383	1.13575
chr10	125686	125738	0.94702
chr10	125893	125952	1.03666
chr10	126220	126279	0.91271
chr10	126571	126630	0.68620
chr10	126792	126850	1.04541
chr10	127200	127259	0.31208
chr10	127377	127430	0.29962
chr10	127552	127611	0.00897
chr10	127797	127856	-0.09550
chr10	128101	128160	0.07797
chr10	128313	128372	-0.00426
chr10	128638	128697	0.35565
chr10	128876	128935	-0.10745
chr10	129061	129119	-0.07805
chr10	129296	129355	-0.27855
chr10	129524	129583	-0.08005
chr10	129892	129951	-0.17292
chr10	130280	130339	-0.34458
chr10	130460	130519	0.26086
chr10	130666	130725	0.77873
chr10	130878	130935	-0.02711
chr10	131082	131141	0.56228
chr10	131244	131301	0.34942
chr10	131422	131479	0.53753
chr10	131646	131705	0.13888
chr10	131819	131878	0.29371
chr10	132071	132130	0.48055
chr10	132237	132296	0.54460
chr10	132639	132698	0.18443
chr10	132987	133046	0.41021
chr10	133191	133249	0.50919
chr10	133367	133425	-0.37137
chr10	133627	133686	0.52833
chr10	133815	133874	-0.39910
chr10	134232	134289	-0.03819
chr10	134407	134464	-0.14745
chr10	134872	134930	-1.11486
chr10	135143	135197	-1.07602
chr10	135423	135482	-1.14969
chr10	135653	135712	-0.18805
chr10	135827	135886	0.84098
chr10	136006	136065	0.59970
chr10	136392	136447	1.03494
chr10	136620	136679	0.05611
chr10	137023	137082	-0.36826
chr10	137364	137421	-0.14200
chr10	137725	137783	-0.44596
chr10	137883	137942	-0.11986
chr10	138185	138243	-0.96089
chr10	138436	138495	-0.20247
chr10	138708	138756	-0.18542
chr10	138883	138942	1.68996
chr10	139170	139229	6.02267
chr10	139525	139584	5.18290
chr10	139778	139837	3.80407
chr10	139954	140013	1.47015
chr10	140170	140229	0.17938
chr10	140565	140624	0.04622
chr10	140828	140887	1.03631
chr10	141178	141235	1.37529
chr10	141418	141477	0.46466
chr10	141975	142033	-0.74594
chr10	142247	142306	-0.34907
chr10	142415	142473	-0.19802
chr10	142638	142697	0.44972
chr10	142873	142932	-0.20906
chr10	143063	143122	0.33749
chr10	143428	143486	-0.10197
chr10	143620	143677	-0.22345
chr10	143852	143911	0.33150
chr10	144014	144073	0.62287
chr10	144332	144391	0.68679
chr10	144551	144610	0.76363
chr10	144718	144777	-0.20267
chr10	144903	144962	-0.14643
chr10	145138	145197	-0.24146
chr10	145421	145480	-0.16405
chr10	145820	145879	0.63626
chr10	146070	146129	0.07486
chr10	146359	146418	0.37856
chr10	146737	146794	-0.14836
chr10	147042	147093	0.55034
chr10	147265	147323	0.83265
chr10	147453	147512	1.73765
chr10	147643	147702	1.40137
chr10	147826	147883	-0.15909
chr10	148209	148268	-0.00655
chr10	148429	148488	-0.30723
chr10	148632	148689	-0.64116
chr10	148865	148924	-0.20588
chr10	149023	149081	-0.28141
chr10	149266	149323	-0.42629
chr10	149700	149758	-0.61191
chr10	149920	149974	-0.33364
chr10	150110	150169	-0.62397
chr10	150655	150714	2.06954
chr10	150852	150911	0.82450
chr10	151080	151139	1.14997
chr10	151259	151318	1.05908
chr10	151475	151534	0.61453
chr10	151777	151833	-0.77673
chr10	151958	152016	-0.28799
chr10	152155	152210	-0.25964
chr10	152334	152393	-0.55156
chr10	152555	152614	-0.25743
chr10	152846	152905	1.64634
chr10	153184	153243	2.54790
chr10	154353	154412	1.37727
chr10	154527	154586	0.53687
chr10	154723	154782	-0.35439
chr10	154952	155011	-0.65144
chr10	155294	155353	0.10202
chr10	155692	155750	-0.69425
chr10	155909	155968	1.08974
chr10	156210	156269	3.90797
chr10	156379	156423	2.01665
chr10	156587	156646	2.31918
chr10	156797	156856	2.85798
chr10	157059	157118	1.05384
chr10	157349	157408	-1.31897
chr10	157660	157719	-1.43887
chr10	157881	157935	-0.60794
chr10	158231	158290	0.00765
chr10	158414	158473	-0.20390
chr10	158628	158683	0.30085
chr10	158980	159039	1.29716
chr10	159268	159327	1.84223
chr10	159633	159692	-0.10525
chr10	160088	160146	-0.41427
chr10	160662	160721	0.47950
chr10	160931	160990	-0.09143
chr10	161216	161275	0.46485
chr10	161506	161565	0.68626
chr10	161685	161744	-0.39637
chr10	161925	161983	-1.11760
chr10	162127	162186	-1.03538
chr10	162306	162364	-0.80860
chr10	162462	162521	-1.13246
chr10	162728	162787	-1.38820
chr10	163017	163076	-0.99129
chr10	163376	163433	-0.58536
chr10	163605	163663	-0.47325
chr10	163779	163838	-0.11284
chr10	164081	164140	-0.34823
chr10	164244	164303	-0.21920
chr10	164572	164631	-0.79859
chr10	164811	164868	-0.84190
chr10	164998	165056	-0.53598
chr10	165179	165238	0.64084
chr10	165388	165447	1.99772
chr10	165587	165646	1.10186
chr10	165827	165883	0.02214
chr10	166283	166342	0.68955
chr10	166466	166524	0.66267
chr10	166673	166732	0.61163
chr10	166914	166973	0.89323
chr10	167094	167153	0.46218
chr10	167255	167310	0.64983
chr10	167505	167564	0.54972
chr10	167871	167930	1.13968
chr10	168257	168316	0.09554
chr10	168583	168641	0.59462
chr10	168892	168951	0.48570
chr10	169286	169345	1.17168
chr10	169680	169736	0.03528
chr10	169877	169936	0.69799
chr10	170190	170249	1.06705
chr10	170440	170498	0.87581
chr10	170836	170895	1.14312
chr10	171070	171128	0.58572
chr10	171283	171342	1.27428
chr10	171769	171824	0.13750
chr10	171942	171993	0.79053
chr10	172173	172232	1.30826
chr10	172386	172445	2.79656
chr10	172558	172617	3.02222
chr10	172902	172960	0.82350
chr10	173070	173127	-0.67397
chr10	173362	173416	1.51174
chr10	173544	173603	1.02091
chr10	173732	173791	0.69985
chr10	173972	174026	-0.12212
chr10	174162	174220	0.00077
chr10	174440	174499	-0.40992
chr10	174644	174702	-0.59869
chr10	174810	174869	-0.15652
chr10	175070	175127	0.50934
chr10	175249	175306	0.52431
chr10	175569	175628	-0.07790
chr10	175886	175944	0.53387
chr10	176054	176111	0.32728
chr10	176546	176605	0.33745
chr10	176793	176851	0.27320
chr10	177063	177120	-0.09912
chr10	177231	177290	-0.01066
chr10	177532	177587	0.88742
chr10	177762	177820	1.31552
chr10	177966	178025	0.44022
chr10	178350	178409	0.09427
chr10	178686	178744	0.14936
chr10	178982	179041	0.13889
chr10	179251	179307	0.68796
chr10	179513	179570	-0.35914
chr10	179921	179980	0.61527
chr10	180082	180134	-0.66585
chr10	180518	180576	0.85022
chr10	180691	180750	1.22630
chr10	181018	181076	1.49076
chr10	181243	181301	0.82981
chr10	181502	181561	-0.00825
chr10	181776	181832	-0.05742
chr10	182051	182110	0.83311
chr10	182219	182276	-0.04547
chr10	182622	182681	0.93449
chr10	183013	183072	-0.31124
chr10	183407	183466	-0.37269
chr10	183656	183715	-0.38663
chr10	184079	184138	-0.71008
chr10	184395	184454	-0.58768
chr10	184685	184744	-0.05652
chr10	184888	184937	-0.59267
chr10	185053	185107	0.43653
chr10	185335	185394	1.13511
chr10	185570	185625	0.48170
chr10	185887	185946	0.13723
chr10	186154	186213	-0.27919
chr10	186360	186419	0.69949
chr10	186814	186873	1.90520
chr10	186980	187039	1.17951
chr10	187303	187362	0.56592
chr10	187478	187537	1.29174
chr10	187749	187808	0.50390
chr10	188098	188157	0.42616
chr10	188259	188318	0.46963
chr10	188442	188501	0.44471
chr10	188896	188955	0.43864
chr10	189095	189154	0.43854
chr10	189408	189465	0.34662
chr10	189594	189653	1.06674
chr10	189947	190006	1.52439
chr10	190341	190399	0.20987
chr10	190648	190702	-0.09864
chr10	190827	190885	0.35176
chr10	191168	191227	0.64604
chr10	191401	191460	0.48835
chr10	191604	191663	0.83530
chr10	191819	191870	0.69046
chr10	192040	192099	1.45401
chr10	192298	192357	1.35400
chr10	192641	192696	1.18364
chr10	192830	192889	0.96981
chr10	193041	193100	0.70874
chr10	193310	193369	2.00286
chr10	193551	193610	0.47823
chr10	193997	194054	-1.01239
chr10	194157	194213	-1.01694
chr10	194399	194457	-1.33337
chr10	194555	194614	-0.56283
chr10	194921	194980	-0.21227
chr10	195215	195272	-1.25977
chr10	195532	195591	-0.07696
chr10	195790	195847	-0.21602
chr10	195981	196039	-0.49504
chr10	196178	196225	-0.00486
chr10	196410	196469	0.02147
chr10	196807	196866	0.23743
chr10	197211	197270	0.54866
chr10	203432	203491	-0.47461
chr10	203789	203848	-0.00573
chr10	204075	204134	-0.57710
chr10	204282	204341	-1.35466
chr10	204562	204621	-1.08467
chr10	204734	204790	-1.12740
chr10	205067	205126	-0.56026
chr10	205287	205344	-0.47356
chr10	205563	205622	-0.00245
chr10	205771	205830	-0.20823
chr10	205931	205990	-0.61802
chr10	206166	206224	-0.10629
chr10	206443	206502	-0.35083
chr10	206666	206725	-0.86185
chr10	206877	206935	-0.73031
chr10	207052	207111	-0.04058
chr10	207259	207318	0.67186
chr10	207509	207568	-0.09310
chr10	207683	207742	0.72173
chr10	207994	208052	-0.00159
chr10	208333	208392	0.58146
chr10	208563	208622	0.78362
chr10	208877	208936	1.08513
chr10	209044	209103	0.51206
chr10	209202	209261	1.04952
chr10	209398	209457	2.17212
chr10	209609	209668	2.09023
chr10	209882	209941	0.48405
chr10	210168	210227	0.86870
chr10	210342	210400	0.71770
chr10	210583	210642	1.75791
chr10	210885	210944	0.74847
chr10	211208	211267	0.80229
chr10	211458	211517	-0.48225
chr10	211822	211881	0.61701
chr10	212271	212330	0.89807
chr10	212552	212611	1.27502
chr10	212916	212975	0.62280
chr10	213170	213229	0.08588
chr10	213429	213488	1.44746
chr10	213761	213820	0.74058
chr10	214214	214273	0.26494
chr10	214398	214457	0.50260
chr10	214601	214660	-0.00381
chr10	214920	214979	0.43387
chr10	215102	215161	0.66765
chr10	215295	215354	1.85040
chr10	215523	215582	0.93721
chr10	215924	215983	0.33759
chr10	216221	216280	0.66876
chr10	216524	216583	-0.11688
chr10	216784	216843	0.52813
chr10	216962	217021	0.44341
chr10	217293	217352	0.36378
chr10	217476	217533	-0.73566
chr10	217657	217716	-0.52448
chr10	217900	217959	-0.13482
chr10	218169	218228	-0.07637
chr10	218384	218441	-0.63013
chr10	218544	218603	-0.50324
chr10	218901	218960	0.18680
chr10	219099	219154	0.28418
chr10	219429	219488	-0.34319
chr10	219683	219740	0.71450
chr10	219881	219940	-0.16138
chr10	220303	220360	-0.91675
chr10	220536	220595	-1.70237
chr10	220833	220892	-0.47013
chr10	221070	221129	-0.90914
chr10	221389	221448	-1.34377
chr10	221712	221771	-0.82899
chr10	221983	222042	-0.89910
chr10	222278	222337	-0.99007
chr10	222829	222888	-1.12594
chr10	223475	223533	-1.71605
chr10	223691	223750	-1.96468
chr10	223897	223954	-1.71695
chr10	224110	224167	-2.07173
chr10	224281	224338	-0.66742
chr10	224465	224524	-0.11335
chr10	224723	224782	-0.89210
chr10	225124	225183	-0.20246
chr10	225345	225404	-0.25619
chr10	225589	225648	-0.27359
chr10	225773	225831	0.78638
chr10	225951	226010	0.70804
chr10	226121	226180	-0.43731
chr10	226490	226549	1.26393
chr10	226660	226717	0.17481
chr10	226978	227037	-0.47420
chr10	227292	227351	1.07954
chr10	227629	227688	4.74919
chr10	227790	227849	5.14238
chr10	228054	228113	5.15681
chr10	228342	228396	1.91782
chr10	228854	228913	-0.69219
chr10	229070	229129	-0.68568
chr10	229610	229669	-1.05757
chr10	229836	229895	-0.71660
chr10	230014	230072	-0.61067
chr10	230387	230446	-0.62018
chr10	230734	230793	-1.37631
chr10	230895	230952	-2.20083
chr10	231102	231161	-1.05227
chr10	231300	231359	-0.92588
chr10	231571	231630	-0.96909
chr10	231980	232038	-0.89899
chr10	232262	232321	-0.68850
chr10	232674	232733	-0.78788
chr10	232893	232952	-0.53400
chr10	233194	233253	-0.40827
chr10	233425	233483	-1.07542
chr10	233761	233819	0.68582
chr10	233921	233980	0.77723
chr10	234078	234137	0.49979
chr10	234329	234388	-0.02414
chr10	234754	234813	0.22239
chr10	234932	234991	-0.31270
chr10	235160	235213	-0.33350
chr10	235447	235504	0.54868
chr10	235670	235728	0.11913
chr10	236092	236150	-0.02447
chr10	236313	236372	-0.91137
chr10	236582	236641	-0.00854
chr10	236883	236942	-0.55230
chr10	237141	237186	-0.27328
chr10	237378	237432	-0.71466
chr10	237595	237643	-0.43112
chr10	237756	237814	0.44869
chr10	237991	238050	0.12082
chr10	238286	238345	0.54613
chr10	238651	238710	0.31800
chr10	238865	238924	-0.03940
chr10	239053	239112	-0.05837
chr10	239329	239388	-0.29429
chr10	239534	239591	0.14552
chr10	239737	239796	0.35179
chr10	239917	239974	-0.03125
chr10	240143	240202	-0.30922
chr10	240512	240571	-0.46068
chr10	240722	240781	-0.18788
chr10	240900	240959	-0.05839
chr10	241179	241237	0.48760
chr10	241537	241596	0.19439
chr10	241807	241866	0.74962
chr10	241990	242049	-0.03460
chr10	242153	242212	-0.30311
chr10	242321	242380	-0.15372
chr10	242603	242662	0.85272
chr10	243123	243181	0.29166
chr10	243391	243449	-0.22810
chr10	243601	243660	0.67343
chr10	243859	243918	0.49729
chr10	244044	244102	-0.24199
chr10	244374	244433	-0.06485
chr10	244629	244687	-0.01846
chr10	244844	244902	0.45185
chr10	245047	245100	1.52256
chr10	245448	245507	-0.07902
chr10	245629	245688	1.26465
chr10	245860	245919	0.85381
chr10	246158	246217	0.45083
chr10	246493	246552	0.20100
chr10	246905	246964	0.77501
chr10	247083	247140	-0.09662
chr10	247237	247296	-0.34916
chr10	247458	247517	-0.18177
chr10	247821	247880	-0.21482
chr10	247993	248052	-0.39940
chr10	248276	248335	-0.37826
chr10	248465	248523	-0.11908
chr10	248736	248795	-0.01122
chr10	248892	248951	-0.36457
chr10	249064	249123	-0.17315
chr10	249262	249321	-0.10763
chr10	249690	249749	-0.58848
chr10	249951	250010	-0.25912
chr10	250267	250326	-0.12468
chr10	250597	250656	-0.25638
chr10	250858	250917	-0.75831
chr10	251150	251204	-0.33721
chr10	251619	251678	0.24037
chr10	251927	251986	-0.63149
chr10	252187	252245	0.04851
chr10	252441	252500	-0.00393
chr10	252712	252771	-0.31754
chr10	252893	252952	-0.23530
chr10	253204	253263	-0.29030
chr10	253499	253558	0.18024
chr10	253837	253896	-0.11834
chr10	254095	254154	0.14418
chr10	254620	254679	-0.06943
chr10	254807	254866	0.17458
chr10	255059	255118	-0.14462
chr10	255283	255341	-0.41139
chr10	255509	255568	-0.17495
chr10	255723	255782	-0.28704
chr10	255890	255946	0.08955
chr10	256047	256106	-0.09602
chr10	256540	256599	-0.71037
chr10	256740	256799	-1.46185
chr10	256969	257027	-0.48333
chr10	257235	257294	-0.33365
chr10	257529	257588	-0.23833
chr10	257787	257846	-0.65817
chr10	258012	258071	0.32217
chr10	258282	258341	0.47934
chr10	258598	258657	0.66009
chr10	259020	259078	0.02454
chr10	259293	259352	0.60372
chr10	259530	259589	0.58797
chr10	259807	259866	1.32541
chr10	260001	260058	0.61145
chr10	260306	260365	0.66277
chr10	260624	260681	1.20466
chr10	260867	260925	0.65513
chr10	261144	261199	0.27110
chr10	261313	261372	0.89748
chr10	261476	261531	0.30255
chr10	261683	261742	0.52859
chr10	261978	262037	0.62193
chr10	262279	262338	0.44692
chr10	262519	262578	-0.18189
chr10	262743	262802	0.13708
chr10	263042	263101	-0.00477
chr10	263205	263263	-0.04456
chr10	263427	263486	0.11960
chr10	263670	263729	-0.67184
chr10	264029	264087	0.06417
chr10	264194	264252	-0.09813
chr10	264401	264460	-0.22158
chr10	264707	264766	-0.16197
chr10	265142	265201	-1.62836
chr10	265502	265561	-1.00326
chr10	265876	265933	-1.65232
chr10	266119	266178	-0.98266
chr10	266424	266483	-0.70043
chr10	266711	266770	-0.63030
chr10	266983	267042	-0.18842
chr10	267270	267329	0.57606
chr10	267450	267509	0.54646
chr10	267619	267676	0.75515
chr10	267887	267946	0.96160
chr10	268091	268148	-0.41163
chr10	268344	268403	-0.95674
chr10	268621	268680	0.95739
chr10	268898	268955	1.10939
chr10	269306	269365	1.37448
chr10	269506	269565	2.34373
chr10	269811	269870	0.80552
chr10	270166	270224	0.45538
chr10	270334	270393	-0.04920
chr10	270575	270634	-0.49712
chr10	270793	270852	-0.00127
chr10	271007	271066	0.12174
chr10	271167	271226	-0.17388
chr10	271334	271393	-0.17213
chr10	271641	271700	-0.34210
chr10	271904	271962	-0.62027
chr10	272404	272460	-1.08467
chr10	272622	272681	-0.45616
chr10	272890	272948	-0.34024
chr10	273280	273339	-0.15621
chr10	273637	273696	-0.07375
chr10	273915	273974	-0.08576
chr10	274344	274403	0.57369
chr10	274635	274694	0.86454
chr10	274941	275000	0.28528
chr10	275283	275342	0.19851
chr10	275550	275605	-0.05340
chr10	275823	275882	-0.16877
chr10	276037	276095	0.11583
chr10	276440	276499	0.04011
chr10	276609	276668	0.27200
chr10	276789	276847	-0.26443
chr10	277079	277138	0.29903
chr10	277426	277484	-0.50270
chr10	277784	277843	-0.38210
chr10	278109	278167	-0.92101
chr10	278393	278452	-0.88553
chr10	278591	278647	-0.42427
chr10	278847	278906	-0.01025
chr10	279063	279122	-0.01932
chr10	279291	279350	0.89659
chr10	279545	279603	0.41958
chr10	279990	280047	1.88607
chr10	280351	280410	1.26450
chr10	280537	280595	0.65923
chr10	280783	280842	0.64595
chr10	281049	281106	-0.15460
chr10	281361	281420	-0.43302
chr10	281613	281670	-0.41364
chr10	282078	282134	-0.11351
chr10	282393	282452	-0.05717
chr10	282558	282617	0.01032
chr10	282784	282843	-0.28843
chr10	283092	283151	0.57261
chr10	283287	283346	1.61236
chr10	283474	283533	0.96210
chr10	283760	283816	-0.05733
chr10	284257	284316	-0.30500
chr10	284566	284625	0.21661
chr10	284964	285023	0.18558
chr10	285230	285289	1.01718
chr10	285593	285651	0.60662
chr10	285791	285850	0.97438
chr10	285992	286051	0.89801
chr10	286160	286219	0.94176
chr10	286470	286527	0.50405
chr10	286739	286798	0.72738
chr10	287212	287271	0.42726
chr10	287650	287709	0.63229
chr10	288114	288173	0.94873
chr10	288312	288371	0.47644
chr10	288530	288587	-0.19136
chr10	288964	289023	0.70148
chr10	289177	289236	0.58479
chr10	289388	289447	0.70077
chr10	289727	289784	0.49543
chr10	289971	290018	-0.18535
chr10	290154	290207	-0.42702
chr10	290544	290603	1.36379
chr10	290909	290968	0.76699
chr10	291281	291330	0.10913
chr10	291442	291500	0.33157
chr10	291663	291722	0.03315
chr10	292001	292058	0.60499
chr10	292211	292268	1.12710
chr10	292570	292629	1.13508
chr10	292945	293000	1.36648
chr10	293251	293310	1.44548
chr10	293450	293497	1.11383
chr10	293642	293699	1.44966
chr10	293828	293884	1.24727
chr10	294026	294084	-0.00630
chr10	294231	294284	-1.23431
chr10	294453	294508	-1.43668
chr10	294654	294713	-1.01467
chr10	294900	294953	-0.12497
chr10	295227	295286	-0.17006
chr10	295550	295600	1.18041
chr10	295728	295785	0.30489
chr10	295893	295949	-0.07151
chr10	296118	296175	0.45395
chr10	296395	296454	0.03905
chr10	296565	296624	-0.24888
chr10	296753	296812	-0.06241
chr10	297088	297147	0.06387
chr10	297267	297326	0.27695
chr10	297446	297505	0.82003
chr10	297714	297773	0.76430
chr10	297985	298038	0.67101
chr10	298138	298197	0.37160
chr10	298489	298548	1.01723
chr10	298867	298926	0.76228
chr10	299306	299364	-0.76874
chr10	299666	299725	-0.32009
chr10	299954	300013	-0.54756
chr10	300154	300213	-0.37688
chr10	300339	300398	-0.14991
chr10	300603	300662	-0.35092
chr10	300858	300917	-0.00003
chr10	301187	301246	-0.37521
chr10	301367	301424	-0.78343
chr10	301664	301723	-0.71717
chr10	301821	301880	-0.47301
chr10	302018	302077	-0.07540
chr10	302178	302237	-0.08568
chr10	302514	302573	-0.66533
chr10	302869	302928	-0.56563
chr10	303046	303102	0.24252
chr10	303276	303332	-0.48519
chr10	303575	303634	-0.28610
chr10	303795	303854	0.03486
chr10	303979	304038	-0.10095
chr10	304141	304198	-0.09961
chr10	304470	304529	1.26365
chr10	304625	304684	0.99544
chr10	304794	304853	1.26396
chr10	305092	305151	0.63084
chr10	305357	305415	0.01687
chr10	305551	305610	-0.04246
chr10	305745	305804	-1.20000
chr10	306115	306174	-0.53308
chr10	306300	306358	-0.55049
chr10	306612	306671	-0.44913
chr10	306855	306910	-0.35182
chr10	307014	307073	-0.44823
chr10	307283	307342	-0.30580
chr10	307536	307595	0.53714
chr10	307703	307762	0.95181
chr10	308040	308099	-1.03985
chr10	308351	308410	-0.35714
chr10	308712	308771	-0.77208
chr10	309183	309242	-0.82748
chr10	309485	309544	-0.42968
chr10	309677	309736	-0.71757
chr10	309864	309923	-0.43580
chr10	310236	310295	-0.65516
chr10	310609	310667	1.23371
chr10	311050	311108	1.07041
chr10	311219	311278	0.31912
chr10	311403	311462	0.92835
chr10	311878	311936	0.25557
chr10	312133	312189	-0.02670
chr10	312305	312364	-0.07148
chr10	312588	312647	-0.36187
chr10	312761	312820	-0.57298
chr10	313189	313248	-0.47156
chr10	313497	313556	-0.30835
chr10	313787	313846	-0.36871
chr10	313987	314039	-0.17885
chr10	314156	314212	-0.73667
chr10	314425	314482	-0.15408
chr10	314719	314778	0.58233
chr10	314891	314950	-0.08090
chr10	315146	315204	0.69821
chr10	315358	315417	0.70976
chr10	315705	315757	0.93320
chr10	315916	315972	0.35622
chr10	316384	316442	-0.95795
chr10	316542	316596	0.27834
chr10	316844	316903	1.27703
chr10	317017	317076	0.46282
chr10	317292	317348	-0.72190
chr10	317489	317544	-0.70166
chr10	317653	317712	-1.38852
chr10	317988	318047	-0.31929
chr10	318154	318213	-0.01371
chr10	318498	318557	-0.00011
chr10	318712	318771	0.19696
chr10	318962	319021	0.92693
chr10	319257	319316	0.98737
chr10	319523	319582	1.09676
chr10	319702	319758	0.27816
chr10	319883	319942	-0.10648
chr10	320065	320124	-0.10936
chr10	320223	320281	-0.14178
chr10	320516	320574	-0.21056
chr10	320716	320775	0.26186
chr10	320977	321036	0.28627
chr10	321186	321245	0.33371
chr10	321606	321665	0.24475
chr10	321962	322021	0.69786
chr10	322287	322346	0.45860
chr10	322476	322535	0.48148
chr10	322714	322773	0.14659
chr10	323076	323134	-0.01477
chr10	323394	323453	0.15644
chr10	323766	323825	0.45538
chr10	323945	324003	-0.15375
chr10	324125	324184	-0.32355
chr10	324354	324413	0.48049
chr10	324788	324847	-0.44653
chr10	324952	325011	-0.81910
chr10	325177	325232	-0.52327
chr10	325407	325465	-0.45768
chr10	325582	325641	-0.30189
chr10	325923	325982	-0.13222
chr10	326220	326279	-0.33010
chr10	326533	326592	-0.14782
chr10	326760	326816	-0.69167
chr10	327038	327097	-0.54349
chr10	327306	327363	-0.84193
chr10	327637	327696	-0.35935
chr10	327870	327928	-0.03329
chr10	328129	328188	-0.26778
chr10	328292	328351	-0.46521
chr10	328495	328553	-0.97153
chr10	328673	328732	-0.40532
chr10	328853	328912	-1.00186
chr10	329212	329271	-0.32505
chr10	329535	329594	-0.15937
chr10	329717	329776	-0.00800
chr10	329962	330021	0.77595
chr10	330149	330205	0.30650
chr10	330412	330471	0.22056
chr10	330896	330952	-0.52081
chr10	331057	331116	-0.54923
chr10	331358	331415	0.20716
chr10	331553	331612	0.02273
chr10	331734	331791	-0.20599
chr10	331911	331969	-0.89632
chr10	332257	332314	-0.17221
chr10	332597	332646	-0.21575
chr10	332757	332816	-0.15362
chr10	332972	333029	-0.60200
chr10	333143	333196	0.72295
chr10	333408	333465	-0.22503
chr10	333597	333656	0.01887
chr10	333942	334001	0.10078
chr10	334236	334293	-0.81423
chr10	334504	334563	-0.51907
chr10	334760	334815	-0.44659
chr10	335043	335102	-0.66784
chr10	335315	335374	0.25979
chr10	335562	335621	1.04833
chr10	335838	335897	-0.01845
chr10	336118	336177	0.33862
chr10	336281	336340	-0.02680
chr10	336454	336513	-0.22931
chr10	336752	336811	-0.07720
chr10	336924	336983	0.21770
chr10	337101	337160	-0.83763
chr10	337465	337518	-1.01478
chr10	337749	337804	-0.36554
chr10	337921	337980	0.07313
chr10	338101	338155	0.41152
chr10	338350	338407	1.10531
chr10	338708	338756	1.01944
chr10	339072	339131	-0.02469
chr10	339269	339327	-0.97527
chr10	339637	339696	-0.48513
chr10	339998	340057	-0.37892
chr10	340342	340400	0.29854
chr10	340587	340646	-0.02480
chr10	340996	341055	0.06659
chr10	341155	341210	-0.59331
chr10	341312	341371	0.00065
chr10	341541	341600	-0.14017
chr10	341858	341917	0.35535
chr10	342288	342347	1.06367
chr10	342621	342676	0.00120
chr10	342821	342880	-0.25162
chr10	343139	343198	0.35572
chr10	343532	343588	0.03418
chr10	343725	343784	0.31711
chr10	343881	343940	0.64895
chr10	344139	344198	-0.18623
chr10	344515	344574	0.34570
chr10	344697	344756	0.41686
chr10	345099	345158	-0.48648
chr10	345368	345427	0.64248
chr10	345637	345696	0.35413
chr10	345978	346035	-0.83222
chr10	346201	346257	-0.32216
chr10	346559	346618	-0.15247
chr10	346969	347028	0.76668
chr10	347206	347265	0.64654
chr10	347454	347513	-0.07059
chr10	347636	347695	-0.48084
chr10	347932	347991	-0.43649
chr10	348112	348171	-0.07349
chr10	348286	348345	-0.06832
chr10	348448	348507	2.62087
chr10	348895	348954	3.55043
chr10	349192	349251	1.04721
chr10	349562	349620	0.88611
chr10	349778	349837	-0.16049
chr10	350024	350082	-0.39520
chr10	350348	350407	-0.12916
chr10	350614	350673	-0.09681
chr10	350790	350849	-0.21068
chr10	351017	351073	0.41046
chr10	351230	351289	-0.28002
chr10	351580	351639	-0.48861
chr10	351751	351808	-0.00562
chr10	351964	352022	-1.05547
chr10	352247	352306	-0.56845
chr10	352416	352475	-0.32238
chr10	352581	352640	-0.21561
chr10	352766	352825	-0.17129
chr10	352984	353043	-0.03979
chr10	353147	353206	-0.73082
chr10	353359	353415	-0.20480
chr10	353612	353670	0.16390
chr10	354022	354078	-1.19455
chr10	354202	354261	-0.29533
chr10	354508	354567	1.21223
chr10	354912	354971	0.34777
chr10	355394	355453	-1.49904
chr10	355576	355635	-1.19768
chr10	355744	355803	-0.88595
chr10	356010	356062	-1.25692
chr10	356262	356321	-1.47679
chr10	356521	356580	-1.27980
chr10	356871	356924	-1.33589
chr10	357028	357076	-1.00243
chr10	357199	357258	-1.38971
chr10	357540	357598	0.35107
chr10	357710	357769	1.11834
chr10	358083	358142	0.26530
chr10	358583	358642	0.23617
[truncated: 369,424 more rows]
