# Supplementary material for: The Euchromatic and Heterochromatic Landscapes Are Shaped by Antagonizing Effects of Transcription on H2A.Z Deposition
Source: PLoS Genet. 2009 Oct 16;5(10):e1000687. doi: 10.1371/journal.pgen.1000687 (PMC2754525; doi:10.1371/journal.pgen.1000687)
Supplement: Dataset S7 — UCSC Genome browser-ready file containing the heterochromatin regions identified in this study using H3K9me2. (0.00 MB GZ) [file pgen.1000687.s020.gz]

Archive with 1 entries (1 files):
- Hardy_Supp_Dataset7.bed
