# Supplementary material for: The Euchromatic and Heterochromatic Landscapes Are Shaped by Antagonizing Effects of Transcription on H2A.Z Deposition
Source: PLoS Genet. 2009 Oct 16;5(10):e1000687. doi: 10.1371/journal.pgen.1000687 (PMC2754525; doi:10.1371/journal.pgen.1000687)
Supplement: Dataset S7 — UCSC Genome browser-ready file containing the heterochromatin regions identified in this study using H3K9me2. (0.00 MB GZ) [file pgen.1000687.s020.gz › Hardy_Supp_Dataset7.bed]

track type=wiggle_0 name=Heterochromatic_regions description="Hardy_Heterochromatic_regions_based on the Smth_H3K9me2_vs_H4_10kb_union" db=hg18 visibility=full color=51,51,153 group=user autoScale=off maxHeightPixels=128:64:16 graphType=bar yLineMark=1 yLineOnOff=on windowingFunction=mean viewLimits=0:1 gridDefault=on
chr19	6570795	6674665	0.101036
chr19	6820065	6978635	0.134192
chr19	8621675	9256625	0.205716
chr19	13260105	13560275	0.115284
chr19	14547815	15085645	0.200351
chr19	15409455	16035515	0.179584
chr19	20157924	20265156	0.103489
chr19	23368924	24046836	0.108035
chr19	32997284	33735864	0.183502
chr19	33925064	34774104	0.141164
chr19	35244156	36472824	0.174753
chr19	36540684	37516256	0.191476
chr19	37908316	38056944	0.111046
chr19	38434676	38549944	0.101425
chr19	38702036	39173004	0.153129
chr19	39682204	40115124	0.183603
chr19	40501316	40685824	0.137824
chr19	44729964	44981776	0.389957
chr19	46032996	46333464	0.278611
chr19	46646496	47053024	0.261608
chr19	47649364	48624536	0.223215
chr19	51230116	51462864	0.187988
chr19	53161276	53295744	0.196693
chr19	56007164	57046484	0.174964
chr19	58795156	58960644	0.105057
chr19	59425456	59583476	0.2005
chr19	59683944	60229344	0.263276
chr19	60915824	61272424	0.172525
chr19	61363236	61491724	0.109174
chr19	61873924	62302064	0.103527
